# Supplementary material for: Selective elimination of immunosuppressive T cells in patients with multiple myeloma
Source: Leukemia. 2021 Feb 17;35(9):2602–15. doi: 10.1038/s41375-021-01172-x (PMC8410603; doi:10.1038/s41375-021-01172-x)
Supplement: Supplementary file 2 — Table S1 [file 41375_2021_1172_MOESM2_ESM.xlsx]

## Sheet: Sheet3
Variable	Arm	n	Min	Q1	Median	Q3	Max	Mean	SD	#NA
CD8.SLAMF7 T1	A (Without Elot.)	138	0.4	31.6	44.9	65.6	94.2	47.8	22.4	1
	B (Elot.)	125	0.7	30.5	49.4	66.4	90.6	48	22.7	1
p = 0.88	all	263	0.4	31.2	46	66.3	94.2	47.9	22.5	2
CD8.SLAMF7 T2	A (Without Elot.)	73	0.8	18.8	35.6	56.3	91.4	40.2	25.3	66
	B (Elot.)	67	0.3	3.9	7.7	17.4	85.5	14	16.6	59
p < 0.0001	all	140	0.3	7	18.7	45.3	91.4	27.7	25.2	125
CD8.CD28.CD57 T1	A (Without Elot.)	22	3.6	15.6	25.2	33.5	54.4	25.6	14.5	117
	B (Elot.)	23	0	11.8	20.9	36.8	51.5	24.7	16.1	103
p = 0.75	all	45	0	14.5	23	34.8	54.4	25.1	15.2	220
CD8.CD28.CD57 T2	A (Without Elot.)	22	5.3	12.7	21.9	31.7	44.8	23.4	12.1	117
	B (Elot.)	23	0.3	3.9	6.3	20.9	49.8	12.5	13.7	103
p = 0.0014	all	45	0.3	6.2	15.3	29.2	49.8	17.8	13.9	220
Lymphocytes.NK T1	A (Without Elot.)	20	0.5	4.8	8.2	11.2	36.5	10	8.2	119
	B (Elot.)	22	0.3	5	6.6	14.9	45.4	10.5	9.9	104
p = 0.82	all	42	0.3	5	7.7	11.9	45.4	10.3	9	223
Lymphocytes.NK T2	A (Without Elot.)	20	1.1	5.4	8	9.1	34.8	8.8	7.2	119
	B (Elot.)	22	0.9	3.7	4.8	6.5	21.8	6.2	5.1	104
p = 0.07	all	42	0.9	3.8	5.8	8.4	34.8	7.4	6.2	223

## Sheet: Sheet2
Variable	Arm	n*	Min	Q1	Median	Q3	Max	Mean	SD	#NA
SLAMF7 T2-T1	A (Without Elot.)	73	-80.8	-24.2	-12.6	6.5	87.3	-9.6	28.4	66
	B (Elot.)	67	-82.5	-55.2	-40.7	-18.8	44.1	-36.3	27.4	59
p < 0.0001	all	140*	-82.5	-44.7	-22.2	-4.5	87.3	-22.4	30.9	125
CD8.CD28.CD57 T2-T1	A (Without Elot.)	22	-26.4	-6.6	-1.1	3.9	13.4	-2.2	10.5	117
	B (Elot.)	23	-47.7	-16.6	-9.4	-5.4	0.7	-12.2	11.3	103
p = 0.002	all	45*	-47.7	-14.1	-6.4	0.7	13.4	-7.3	11.9	220
Lymphocytes.NK T2-T1	A (Without Elot.)	20	-28.6	-4.7	-1.7	2	32	-1.2	11.2	119
	B (Elot.)	22	-41	-6.1	-1.1	1.3	4.1	-4.3	9.9	104
p = 0.71	all	42*	-41	-5.7	-1.2	1.7	32	-2.8	10.6	223

## Sheet: Sheet1
Table S1 : Comparison between different cell types in Study Arm A and B, before and after Induction therapy
Variable	Arm	n	Min	Q1	Median	Q3	Max	Mean	SD	#NA
CD8.SLAMF7 T1	A (Without Elot.)	138	0.4	31.6	44.9	65.6	94.2	47.8	22.4	1
	B (Elot.)	125	0.7	30.5	49.4	66.4	90.6	48	22.7	1
p = 0.88	all	263	0.4	31.2	46	66.3	94.2	47.9	22.5	2
CD8.SLAMF7 T2	A (Without Elot.)	73	0.8	18.8	35.6	56.3	91.4	40.2	25.3	66
	B (Elot.)	67	0.3	3.9	7.7	17.4	85.5	14	16.6	59
p < 0.0001	all	140	0.3	7	18.7	45.3	91.4	27.7	25.2	125
CD8.CD28.CD57 T1	A (Without Elot.)	22	3.6	15.6	25.2	33.5	54.4	25.6	14.5	117
	B (Elot.)	23	0	11.8	20.9	36.8	51.5	24.7	16.1	103
p = 0.75	all	45	0	14.5	23	34.8	54.4	25.1	15.2	220
CD8.CD28.CD57 T2	A (Without Elot.)	22	5.3	12.7	21.9	31.7	44.8	23.4	12.1	117
	B (Elot.)	23	0.3	3.9	6.3	20.9	49.8	12.5	13.7	103
p = 0.0014	all	45	0.3	6.2	15.3	29.2	49.8	17.8	13.9	220
Lymphocytes.NK T1	A (Without Elot.)	20	0.5	4.8	8.2	11.2	36.5	10	8.2	119
	B (Elot.)	22	0.3	5	6.6	14.9	45.4	10.5	9.9	104
p = 0.82	all	42	0.3	5	7.7	11.9	45.4	10.3	9	223
Lymphocytes.NK T2	A (Without Elot.)	20	1.1	5.4	8	9.1	34.8	8.8	7.2	119
	B (Elot.)	22	0.9	3.7	4.8	6.5	21.8	6.2	5.1	104
p = 0.07	all	42	0.9	3.8	5.8	8.4	34.8	7.4	6.2	223
Variable	Arm	n*	Min	Q1	Median	Q3	Max	Mean	SD	#NA
SLAMF7 T2-T1	A (Without Elot.)	73	-80.8	-24.2	-12.6	6.5	87.3	-9.6	28.4	66
	B (Elot.)	67	-82.5	-55.2	-40.7	-18.8	44.1	-36.3	27.4	59
p < 0.0001	all	140*	-82.5	-44.7	-22.2	-4.5	87.3	-22.4	30.9	125
CD8.CD28.CD57 T2-T1	A (Without Elot.)	22	-26.4	-6.6	-1.1	3.9	13.4	-2.2	10.5	117
	B (Elot.)	23	-47.7	-16.6	-9.4	-5.4	0.7	-12.2	11.3	103
p = 0.002	all	45*	-47.7	-14.1	-6.4	0.7	13.4	-7.3	11.9	220
Lymphocytes.NK T2-T1	A (Without Elot.)	20	-28.6	-4.7	-1.7	2	32	-1.2	11.2	119
	B (Elot.)	22	-41	-6.1	-1.1	1.3	4.1	-4.3	9.9	104
p = 0.71	all	42*	-41	-5.7	-1.2	1.7	32	-2.8	10.6	223
* Difference in the number of samples per group is due to the clinical trial’s initial plan. During the sample collection phase, most of the samples were processed and analyzed using a routine flow cytometry panel that included SLAMF7 measurement. Cells from some of the patients have been frozen, as the initial results pointed out the correlation between SLAMF7 and CD28 Treg, frozen samples from …
