# Supplementary material for: Selective elimination of immunosuppressive T cells in patients with multiple myeloma
Source: Leukemia. 2021 Feb 17;35(9):2602–15. doi: 10.1038/s41375-021-01172-x (PMC8410603; doi:10.1038/s41375-021-01172-x)
Supplement: Supplementary file 3 — Data Table S1 [file 41375_2021_1172_MOESM3_ESM.xlsx]

## Sheet: Sheet1
Data Table S1: full list of differentially expressed genes in SLAMF7+/SLAMF7- T cells
Upregulated Genes SLAMF7+ vs SLAMF7-
	gene	baseMean	log2FoldChange	lfcSE	pvalue	padj	threshold_OE	genelabels	ensgene	entrez	chr	start	end	strand	biotype	description
510	SERPINA1	6600.25	17.0715	4.73691	4.03393e-08	1.62825e-06	TRUE		ENSG00000197249	5265	14	94843084	94857030	-1	protein_coding	serpin peptidase inhibitor, clade A (alpha-1 antiproteinase, antitrypsin), member 1 [Source:HGNC Symbol;Acc:8941]
786	S100A12	2737.2	15.3527	4.99714	2.22336e-06	5.7919e-05	TRUE		ENSG00000163221	6283	1	153346184	153348125	-1	protein_coding	S100 calcium binding protein A12 [Source:HGNC Symbol;Acc:10489]
56	B3GNT7	448.117	13.7994	3.27345	4.62348e-21	1.7903e-18	TRUE		ENSG00000156966	93010	2	232260254	232265875	1	protein_coding	UDP-GlcNAc:betaGal beta-1,3-N-acetylglucosaminyltransferase 7 [Source:HGNC Symbol;Acc:18811]
847	FPR1	941.124	13.7851	4.64069	3.95e-06	9.56963e-05	TRUE		ENSG00000171051	2357	19	52248425	52307363	-1	protein_coding	formyl peptide receptor 1 [Source:HGNC Symbol;Acc:3826]
941	LILRB2	880.838	13.5681	4.77188	8.36838e-06	0.000181943	TRUE		ENSG00000131042	10288	19	54777675	54785039	-1	protein_coding	leukocyte immunoglobulin-like receptor, subfamily B (with TM and ITIM domains), member 2 [Source:HGNC Symbol;Acc:6606]
862	TREM1	776.669	13.5063	4.58561	4.5456e-06	0.000108176	TRUE		ENSG00000124731	54210	6	41235664	41254457	-1	protein_coding	triggering receptor expressed on myeloid cells 1 [Source:HGNC Symbol;Acc:17760]
657	IL1RN	547.329	13.2958	4.14944	5.10096e-07	1.58553e-05	TRUE		ENSG00000136689	3557	2	113864791	113891593	1	protein_coding	interleukin 1 receptor antagonist [Source:HGNC Symbol;Acc:6000]
911	MPEG1	673.823	13.2364	4.59293	6.63433e-06	0.000149181	TRUE		ENSG00000197629	219972	11	58975983	58980424	-1	protein_coding	macrophage expressed 1 [Source:HGNC Symbol;Acc:29619]
218	IL1B	1584.99	12.6785	8.80632	2.09175e-12	2.02492e-10	TRUE		ENSG00000125538	3553	2	113587328	113594480	-1	protein_coding	interleukin 1, beta [Source:HGNC Symbol;Acc:5992]
1087	LILRA3	480.731	12.5869	4.66371	1.81681e-05	0.000343032	TRUE		ENSG00000170866	11026	19	54799854	54809952	-1	protein_coding	leukocyte immunoglobulin-like receptor, subfamily A (without TM domain), member 3 [Source:HGNC Symbol;Acc:6604]
602	CCR1	315.712	12.5809	3.87279	1.9772e-07	6.80287e-06	TRUE		ENSG00000163823	1230	3	46243200	46249887	-1	protein_coding	chemokine (C-C motif) receptor 1 [Source:HGNC Symbol;Acc:1602]
949	MNDA	401.196	12.4823	4.42003	8.97954e-06	0.000193837	TRUE		ENSG00000163563	4332	1	158801107	158819296	1	protein_coding	myeloid cell nuclear differentiation antigen [Source:HGNC Symbol;Acc:7183]
385	SLC1A7	224.025	12.3171	3.53233	2.52041e-09	1.36126e-07	TRUE		ENSG00000162383	6512	1	53552855	53608289	-1	protein_coding	solute carrier family 1 (glutamate transporter), member 7 [Source:HGNC Symbol;Acc:10945]
101	KIR3DX1	162.027	12.1544	3.12319	7.73776e-17	1.65212e-14	TRUE		ENSG00000104970	NA	19	55043909	55057053	1	protein_coding	killer cell immunoglobulin-like receptor, three domains, X1 [Source:HGNC Symbol;Acc:25043]
1088	SYK	334.181	12.1018	4.48303	1.8199e-05	0.000343332	TRUE		ENSG00000165025	6850	9	93564069	93660831	1	protein_coding	spleen tyrosine kinase [Source:HGNC Symbol;Acc:11491]
689	IL8	12624.6	12.0473	3.06682	7.8654e-07	2.33671e-05	TRUE		ENSG00000169429	3576	4	74606223	74609433	1	protein_coding	interleukin 8 [Source:HGNC Symbol;Acc:6025]
103	KIR2DL3	142.882	11.9538	3.0953	1.30447e-16	2.70926e-14	TRUE		ENSG00000243772	100653050	19	55249980	55295776	1	protein_coding	killer cell immunoglobulin-like receptor, two domains, long cytoplasmic tail, 3 [Source:HGNC Symbol;Acc:6331]
504	CD93	190.711	11.9502	3.60357	3.75552e-08	1.54037e-06	TRUE		ENSG00000125810	22918	20	23059986	23066977	-1	protein_coding	CD93 molecule [Source:HGNC Symbol;Acc:15855]
749	KIR3DL1	222.839	11.8982	3.92638	1.49582e-06	4.09753e-05	TRUE		ENSG00000167633	3812	19	55235969	55378448	1	protein_coding	killer cell immunoglobulin-like receptor, three domains, long cytoplasmic tail, 1 [Source:HGNC Symbol;Acc:6338]
595	APOBEC3A	1148.52	11.8696	2.72722	1.7494e-07	6.08324e-06	TRUE		ENSG00000128383	100913187	22	39348746	39359188	1	protein_coding	apolipoprotein B mRNA editing enzyme, catalytic polypeptide-like 3A [Source:HGNC Symbol;Acc:17343]
997	CD300LF	263.254	11.854	4.28035	1.18436e-05	0.00024319	TRUE		ENSG00000186074	146722	17	72690452	72709117	-1	protein_coding	CD300 molecule-like family member f [Source:HGNC Symbol;Acc:29883]
755	THBD	1424.21	11.8419	3.14746	1.54033e-06	4.18934e-05	TRUE		ENSG00000178726	7056	20	23026270	23030378	-1	protein_coding	thrombomodulin [Source:HGNC Symbol;Acc:11784]
1485	MSR1	444.947	11.8254	5.5301	0.000141712	0.00191581	TRUE		ENSG00000038945	4481	8	15965387	16424999	-1	protein_coding	macrophage scavenger receptor 1 [Source:HGNC Symbol;Acc:7376]
271	S100A8	15269.9	11.7256	1.92502	2.95921e-11	2.28399e-09	TRUE		ENSG00000143546	6279	1	153362508	153363664	-1	protein_coding	S100 calcium binding protein A8 [Source:HGNC Symbol;Acc:10498]
743	CD86	1062.8	11.6864	3.00021	1.39959e-06	3.86241e-05	TRUE		ENSG00000114013	942	3	121774213	121839983	1	protein_coding	CD86 molecule [Source:HGNC Symbol;Acc:1705]
423	VCAN	1578.84	11.6292	2.24332	7.35873e-09	3.60767e-07	TRUE		ENSG00000038427	1462	5	82767284	82878122	1	protein_coding	versican [Source:HGNC Symbol;Acc:2464]
838	CD300LB	195.423	11.6107	3.97731	3.66001e-06	8.97174e-05	TRUE		ENSG00000178789	124599	17	72517313	72527613	-1	protein_coding	CD300 molecule-like family member b [Source:HGNC Symbol;Acc:30811]
122	GPR141	114.168	11.5896	3.06599	1.15772e-15	2.01903e-13	TRUE		ENSG00000187037	353345	7	37723399	37873390	1	protein_coding	G protein-coupled receptor 141 [Source:HGNC Symbol;Acc:19997]
570	FCGR2A	900.219	11.5886	2.59075	1.07272e-07	3.87776e-06	TRUE		ENSG00000143226	2212	1	161475220	161493803	1	protein_coding	Fc fragment of IgG, low affinity IIa, receptor (CD32) [Source:HGNC Symbol;Acc:3616]
199	ITGAX	2315.71	11.5102	1.70752	6.28605e-13	6.67958e-11	TRUE		ENSG00000140678	3687	16	31366455	31394318	1	protein_coding	integrin, alpha X (complement component 3 receptor 4 subunit) [Source:HGNC Symbol;Acc:6152]
1073	HNMT	203.489	11.4293	4.23566	1.75395e-05	0.000335321	TRUE		ENSG00000150540	3176	2	138721590	138773930	1	protein_coding	histamine N-methyltransferase [Source:HGNC Symbol;Acc:5028]
878	LRRC25	1114.92	11.4154	3.30273	5.1187e-06	0.00011945	TRUE		ENSG00000175489	126364	19	18501954	18508427	-1	protein_coding	leucine rich repeat containing 25 [Source:HGNC Symbol;Acc:29806]
72	LILRB1	446.638	11.2807	1.39632	1.50454e-19	4.58304e-17	TRUE		ENSG00000104972	10859	19	55085346	55148979	1	protein_coding	leukocyte immunoglobulin-like receptor, subfamily B (with TM and ITIM domains), member 1 [Source:HGNC Symbol;Acc:6605]
1606	SDC2	340.07	11.2755	5.67185	0.000221732	0.00276485	TRUE		ENSG00000169439	6383	8	97505579	97624000	1	protein_coding	syndecan 2 [Source:HGNC Symbol;Acc:10659]
434	CPVL	1122.22	11.2321	2.16031	8.903e-09	4.26411e-07	TRUE		ENSG00000106066	54504	7	29034847	29235067	-1	protein_coding	carboxypeptidase, vitellogenic-like [Source:HGNC Symbol;Acc:14399]
192	PRSS30P	91.2638	11.1752	3.07773	4.00739e-13	4.40158e-11	TRUE		ENSG00000172460	124221	16	2889569	2892745	-1	pseudogene	protease, serine, 30, pseudogene [Source:HGNC Symbol;Acc:28753]
189	GPR153	85.448	11.0799	3.06209	3.50482e-13	3.90591e-11	TRUE		ENSG00000158292	387509	1	6307406	6321035	-1	protein_coding	G protein-coupled receptor 153 [Source:HGNC Symbol;Acc:23618]
1152	MEF2C	139.925	10.8985	4.17111	2.71056e-05	0.000481238	TRUE		ENSG00000081189	4208	5	88013975	88199922	-1	protein_coding	myocyte enhancer factor 2C [Source:HGNC Symbol;Acc:6996]
66	KLRC2	609.916	10.8492	1.16945	3.41819e-20	1.13177e-17	TRUE		ENSG00000205809	3822	12	10579453	10594899	-1	protein_coding	killer cell lectin-like receptor subfamily C, member 2 [Source:HGNC Symbol;Acc:6375]
1117	KYNU	113.793	10.5894	4.00809	2.21475e-05	0.000407392	TRUE		ENSG00000115919	8942	2	143635067	143799890	1	protein_coding	kynureninase [Source:HGNC Symbol;Acc:6469]
1255	NFAM1	119	10.4818	4.19892	5.05208e-05	0.000815113	TRUE		ENSG00000235568	150372	22	42776416	42828401	-1	protein_coding	NFAT activating protein with ITAM motif 1 [Source:HGNC Symbol;Acc:29872]
1632	PID1	177.356	10.4755	5.1138	0.000241339	0.00295795	TRUE		ENSG00000153823	55022	2	229715242	230136001	-1	protein_coding	phosphotyrosine interaction domain containing 1 [Source:HGNC Symbol;Acc:26084]
107	B3GAT1	245.52	10.3873	1.41124	1.89733e-16	3.80231e-14	TRUE		ENSG00000109956	27087	11	134248398	134281812	-1	protein_coding	beta-1,3-glucuronyltransferase 1 (glucuronosyltransferase P) [Source:HGNC Symbol;Acc:921]
535	FCN1	5898.77	10.3873	2.22461	5.80052e-08	2.23472e-06	TRUE		ENSG00000085265	2219	9	137801431	137809809	-1	protein_coding	ficolin (collagen/fibrinogen domain containing) 1 [Source:HGNC Symbol;Acc:3623]
1190	CHST15	104.806	10.3862	4.05364	3.50752e-05	0.000599797	TRUE		ENSG00000182022	51363	10	125767184	125853206	-1	protein_coding	carbohydrate (N-acetylgalactosamine 4-sulfate 6-O) sulfotransferase 15 [Source:HGNC Symbol;Acc:18137]
678	RAB31	668.199	10.3719	2.41466	6.41603e-07	1.93634e-05	TRUE		ENSG00000168461	11031	18	9708162	9862548	1	protein_coding	RAB31, member RAS oncogene family [Source:HGNC Symbol;Acc:9771]
1457	ST14	131.362	10.3633	4.54147	0.00012677	0.00174785	TRUE		ENSG00000149418	6768	11	130029457	130080271	1	protein_coding	suppression of tumorigenicity 14 (colon carcinoma) [Source:HGNC Symbol;Acc:11344]
1604	OLR1	149.629	10.3195	4.90139	0.000217861	0.0027214	TRUE		ENSG00000173391	4973	12	10310902	10324737	-1	protein_coding	oxidized low density lipoprotein (lectin-like) receptor 1 [Source:HGNC Symbol;Acc:8133]
225	PDGFRB	50.4411	10.225	2.94917	2.73942e-12	2.56496e-10	TRUE		ENSG00000113721	5159	5	149493400	149535435	-1	protein_coding	platelet-derived growth factor receptor, beta polypeptide [Source:HGNC Symbol;Acc:8804]
890	MAFB	2076.38	10.2168	2.95486	5.89634e-06	0.000135715	TRUE		ENSG00000204103	9935	20	39314488	39317880	-1	protein_coding	v-maf avian musculoaponeurotic fibrosarcoma oncogene homolog B [Source:HGNC Symbol;Acc:6408]
285	ADRB1	49.052	10.122	2.99374	6.69448e-11	4.88633e-09	TRUE		ENSG00000043591	153	10	115803806	115806667	1	protein_coding	adrenoceptor beta 1 [Source:HGNC Symbol;Acc:285]
1176	SIGLEC14	84.703	10.1055	3.93817	3.29905e-05	0.000571418	TRUE		ENSG00000254415	100049587	19	52145806	52150054	-1	protein_coding	sialic acid binding Ig-like lectin 14 [Source:HGNC Symbol;Acc:32926]
134	NME8	191.492	10.0027	1.43054	5.37691e-15	8.41376e-13	TRUE		ENSG00000086288	51314	7	37888199	37940003	1	protein_coding	NME/NM23 family member 8 [Source:HGNC Symbol;Acc:16473]
304	LYZ	14757.5	9.98694	1.69539	1.18135e-10	8.10483e-09	TRUE		ENSG00000090382	4069	12	69742121	69748014	1	protein_coding	lysozyme [Source:HGNC Symbol;Acc:6740]
404	KIR2DL4	46.9585	9.95594	3.07907	4.1062e-09	2.10767e-07	TRUE		ENSG00000189013	3805	19	55236002	55325972	1	protein_coding	killer cell immunoglobulin-like receptor, two domains, long cytoplasmic tail, 4 [Source:HGNC Symbol;Acc:6332]
856	MS4A7	315.67	9.85234	2.715	4.3939e-06	0.000105382	TRUE		ENSG00000166927	58475	11	60145955	60163424	1	protein_coding	membrane-spanning 4-domains, subfamily A, member 7 [Source:HGNC Symbol;Acc:13378]
200	SH2D1B	172.134	9.78444	1.52376	6.4491e-13	6.82112e-11	TRUE		ENSG00000198574	117157	1	162365056	162381928	-1	protein_coding	SH2 domain containing 1B [Source:HGNC Symbol;Acc:30416]
970	CXCL3	345.329	9.77659	2.92017	9.96085e-06	0.000210514	TRUE		ENSG00000163734	2921	4	74902306	74904524	-1	protein_coding	chemokine (C-X-C motif) ligand 3 [Source:HGNC Symbol;Acc:4604]
1141	ANPEP	1852.26	9.75468	3.28343	2.4692e-05	0.000444534	TRUE		ENSG00000166825	290	15	90328120	90358633	-1	protein_coding	alanyl (membrane) aminopeptidase [Source:HGNC Symbol;Acc:500]
540	FXYD6	43.4953	9.71239	3.14601	6.26901e-08	2.39501e-06	TRUE		ENSG00000137726	100533181	11	117707693	117748201	-1	protein_coding	FXYD domain containing ion transport regulator 6 [Source:HGNC Symbol;Acc:4030]
1436	PMP22	76.2484	9.68398	4.16889	0.000113539	0.00159073	TRUE		ENSG00000109099	5376	17	15133095	15168643	-1	protein_coding	peripheral myelin protein 22 [Source:HGNC Symbol;Acc:9118]
643	CST3	2475.03	9.55269	2.2598	4.34633e-07	1.38296e-05	TRUE		ENSG00000101439	1471	20	23608534	23619110	-1	protein_coding	cystatin C [Source:HGNC Symbol;Acc:2475]
387	HSPA6	35.0056	9.51693	2.97388	2.61963e-09	1.40819e-07	TRUE		ENSG00000173110	3310	1	161494036	161496681	1	protein_coding	heat shock 70kDa protein 6 (HSP70B') [Source:HGNC Symbol;Acc:5239]
1187	CLEC7A	2674.7	9.4579	3.34955	3.45813e-05	0.000592681	TRUE		ENSG00000172243	64581	12	10269376	10282857	-1	protein_coding	C-type lectin domain family 7, member A [Source:HGNC Symbol;Acc:14558]
973	AQP9	252.194	9.44793	2.77562	1.01338e-05	0.00021338	TRUE		ENSG00000103569	366	15	58430368	58478110	1	protein_coding	aquaporin 9 [Source:HGNC Symbol;Acc:643]
474	RCVRN	33.0149	9.34889	3.01831	2.30022e-08	1.00288e-06	TRUE		ENSG00000109047	5957	17	9799637	9808938	-1	protein_coding	recoverin [Source:HGNC Symbol;Acc:9937]
353	EFNA5	30.4424	9.32962	2.90102	8.07627e-10	4.76771e-08	TRUE		ENSG00000184349	1946	5	106712590	107006596	-1	protein_coding	ephrin-A5 [Source:HGNC Symbol;Acc:3225]
956	TNNI2	203.327	9.313	2.66026	9.41951e-06	0.000201874	TRUE		ENSG00000130598	7136	11	1860219	1862910	1	protein_coding	troponin I type 2 (skeletal, fast) [Source:HGNC Symbol;Acc:11946]
1905	MET	94.6272	9.3107	5.18303	0.000525244	0.00548935	TRUE		ENSG00000105976	4233	7	116312444	116438440	1	protein_coding	met proto-oncogene [Source:HGNC Symbol;Acc:7029]
309	LMO2	230.348	9.23201	1.51008	1.60094e-10	1.07891e-08	TRUE		ENSG00000135363	4005	11	33880122	33913836	-1	protein_coding	LIM domain only 2 (rhombotin-like 1) [Source:HGNC Symbol;Acc:6642]
583	TNS1	32.0741	9.21618	3.07548	1.3347e-07	4.72754e-06	TRUE		ENSG00000079308	7145	2	218664512	218867718	-1	protein_coding	tensin 1 [Source:HGNC Symbol;Acc:11973]
591	PLAU	31.2785	9.1694	3.0741	1.60056e-07	5.59976e-06	TRUE		ENSG00000122861	5328	10	75668935	75677255	1	protein_coding	plasminogen activator, urokinase [Source:HGNC Symbol;Acc:9052]
931	PLXDC2	342.896	9.12794	2.53302	7.91817e-06	0.000173941	TRUE		ENSG00000120594	84898	10	20105168	20578785	1	protein_coding	plexin domain containing 2 [Source:HGNC Symbol;Acc:21013]
191	MLC1	101.158	9.05545	1.39768	3.96859e-13	4.38002e-11	TRUE		ENSG00000100427	23209	22	50497820	50524331	-1	protein_coding	megalencephalic leukoencephalopathy with subcortical cysts 1 [Source:HGNC Symbol;Acc:17082]
738	SLC22A18AS	31.5547	9.04788	3.18557	1.35586e-06	3.76836e-05	TRUE		ENSG00000254827	5003	11	2909010	2924970	-1	protein_coding	solute carrier family 22 (organic cation transporter), member 18 antisense [Source:HGNC Symbol;Acc:10965]
240	FCGR2C	98.3343	8.95916	1.462	5.73571e-12	5.03992e-10	TRUE		ENSG00000244682	9103	1	161551129	161575452	1	polymorphic_pseudogene	Fc fragment of IgG, low affinity IIc, receptor for (CD32) (gene/pseudogene) [Source:HGNC Symbol;Acc:15626]
1247	LGALS2	528.423	8.93431	3.10471	4.88879e-05	0.000793812	TRUE		ENSG00000100079	3957	22	37966255	37978623	-1	protein_coding	lectin, galactoside-binding, soluble, 2 [Source:HGNC Symbol;Acc:6562]
521	SCD5	25.2345	8.92531	2.95144	4.37668e-08	1.72992e-06	TRUE		ENSG00000145284	79966	4	83550692	83720010	-1	protein_coding	stearoyl-CoA desaturase 5 [Source:HGNC Symbol;Acc:21088]
759	SGCD	137.658	8.90457	2.25268	1.59641e-06	4.32128e-05	TRUE		ENSG00000170624	6444	5	155297354	156194799	1	protein_coding	sarcoglycan, delta (35kDa dystrophin-associated glycoprotein) [Source:HGNC Symbol;Acc:10807]
842	FFAR2	146.576	8.89498	2.38457	3.77837e-06	9.22228e-05	TRUE		ENSG00000126262	2867	19	35934809	35942669	1	protein_coding	free fatty acid receptor 2 [Source:HGNC Symbol;Acc:4501]
256	SPRY2	94.4792	8.89203	1.48062	1.47942e-11	1.21143e-09	TRUE		ENSG00000136158	10253	13	80910111	80915086	-1	protein_coding	sprouty homolog 2 (Drosophila) [Source:HGNC Symbol;Acc:11270]
547	S100A9	11472.3	8.89007	1.89055	6.72017e-08	2.53348e-06	TRUE		ENSG00000163220	6280	1	153330330	153333503	1	protein_coding	S100 calcium binding protein A9 [Source:HGNC Symbol;Acc:10499]
3	KLRD1	1816	8.8235	0.599093	2.06866e-50	1.57535e-46	TRUE	KLRD1	ENSG00000134539	3824	12	10378657	10469850	1	protein_coding	killer cell lectin-like receptor subfamily D, member 1 [Source:HGNC Symbol;Acc:6378]
673	FCGR3A	1036.02	8.82273	2.10346	5.99222e-07	1.82288e-05	TRUE		ENSG00000203747	2214	1	161511549	161600917	-1	protein_coding	Fc fragment of IgG, low affinity IIIa, receptor (CD16a) [Source:HGNC Symbol;Acc:3619]
750	FCGR1B	26.7975	8.79523	3.1292	1.50191e-06	4.10931e-05	TRUE		ENSG00000198019	100132417	1	120926979	120935937	-1	protein_coding	Fc fragment of IgG, high affinity Ib, receptor (CD64) [Source:HGNC Symbol;Acc:3614]
15	GZMB	9261.24	8.74674	0.748939	9.14578e-33	1.3059e-29	TRUE	GZMB	ENSG00000100453	3002	14	25100160	25103473	-1	protein_coding	granzyme B (granzyme 2, cytotoxic T-lymphocyte-associated serine esterase 1) [Source:HGNC Symbol;Acc:4709]
809	LGALS12	26.5478	8.72935	3.16376	2.82957e-06	7.15884e-05	TRUE		ENSG00000133317	85329	11	63273556	63284246	1	protein_coding	lectin, galactoside-binding, soluble, 12 [Source:HGNC Symbol;Acc:15788]
501	HOXA10	22.1726	8.72046	2.8992	3.697e-08	1.52064e-06	TRUE		ENSG00000253293	3206	7	27210210	27219880	-1	protein_coding	homeobox A10 [Source:HGNC Symbol;Acc:5100]
1225	CYP1B1	870.784	8.69213	3.05271	4.30054e-05	0.000710413	TRUE		ENSG00000138061	1545	2	38294116	38337044	-1	protein_coding	cytochrome P450, family 1, subfamily B, polypeptide 1 [Source:HGNC Symbol;Acc:2597]
882	CXCL2	1076.46	8.65327	2.3976	5.28438e-06	0.000122815	TRUE		ENSG00000081041	2920	4	74962752	74965010	-1	protein_coding	chemokine (C-X-C motif) ligand 2 [Source:HGNC Symbol;Acc:4603]
1400	PTGS1	192.918	8.62676	3.29871	9.68988e-05	0.00139757	TRUE		ENSG00000095303	5742	9	125132824	125157982	1	protein_coding	prostaglandin-endoperoxide synthase 1 (prostaglandin G/H synthase and cyclooxygenase) [Source:HGNC Symbol;Acc:9604]
990	PF4V1	25.4827	8.54009	3.26071	1.14165e-05	0.000236251	TRUE		ENSG00000109272	5197	4	74718906	74719872	1	protein_coding	platelet factor 4 variant 1 [Source:HGNC Symbol;Acc:8862]
160	KIR2DS4	122.957	8.51176	1.11631	4.6055e-14	6.04696e-12	TRUE		ENSG00000221957	3809	19	55344131	55360024	1	polymorphic_pseudogene	killer cell immunoglobulin-like receptor, two domains, short cytoplasmic tail, 4 [Source:HGNC Symbol;Acc:6336]
943	CSF3R	1585.57	8.4626	2.44835	8.45724e-06	0.000183508	TRUE		ENSG00000119535	1441	1	36931644	36948879	-1	protein_coding	colony stimulating factor 3 receptor (granulocyte) [Source:HGNC Symbol;Acc:2439]
693	ASCL2	20.4375	8.4258	2.99418	8.50249e-07	2.50643e-05	TRUE		ENSG00000183734	430	11	2289725	2292182	-1	protein_coding	achaete-scute family bHLH transcription factor 2 [Source:HGNC Symbol;Acc:739]
1356	SIRPA	436.055	8.41389	3.14715	8.02528e-05	0.00119677	TRUE		ENSG00000198053	140885	20	1875154	1920543	1	protein_coding	signal-regulatory protein alpha [Source:HGNC Symbol;Acc:9662]
17	TYROBP	5513.63	8.40404	0.738187	2.80835e-31	3.56441e-28	TRUE	TYROBP	ENSG00000011600	7305	19	36395303	36399197	-1	protein_coding	TYRO protein tyrosine kinase binding protein [Source:HGNC Symbol;Acc:12449]
936	AC068580.6	22.5254	8.39282	3.17983	8.21833e-06	0.000179671	TRUE		ENSG00000235027	NA	11	1781578	1783716	1	antisense
51	FGR	1304.06	8.37071	0.903878	1.06644e-21	4.51185e-19	TRUE		ENSG00000000938	2268	1	27938575	27961788	-1	protein_coding	feline Gardner-Rasheed sarcoma viral oncogene homolog [Source:HGNC Symbol;Acc:3697]
873	PLA2G7	20.999	8.33738	3.11006	4.96049e-06	0.00011653	TRUE		ENSG00000146070	7941	6	46671938	46703430	-1	protein_coding	phospholipase A2, group VII (platelet-activating factor acetylhydrolase, plasma) [Source:HGNC Symbol;Acc:9040]
2240	TMEM158	68.0463	8.23908	6.2488	0.00119788	0.0106073	TRUE		ENSG00000249992	25907	3	45265958	45267770	-1	protein_coding	transmembrane protein 158 (gene/pseudogene) [Source:HGNC Symbol;Acc:30293]
756	LIM2	18.4342	8.22816	2.98378	1.54325e-06	4.19229e-05	TRUE		ENSG00000105370	3982	19	51883163	51891214	-1	protein_coding	lens intrinsic membrane protein 2, 19kDa [Source:HGNC Symbol;Acc:6610]
1064	APOA2	21.1034	8.21345	3.21558	1.71845e-05	0.00033024	TRUE		ENSG00000158874	336	1	161192082	161193421	-1	protein_coding	apolipoprotein A-II [Source:HGNC Symbol;Acc:601]
483	LAMB3	63.9465	8.19407	1.68135	2.49493e-08	1.0694e-06	TRUE		ENSG00000196878	3914	1	209788215	209825811	-1	protein_coding	laminin, beta 3 [Source:HGNC Symbol;Acc:6490]
1543	FAM20C	156.153	8.17099	3.46464	0.000180019	0.00233545	TRUE		ENSG00000177706	56975	7	192969	300711	1	protein_coding	family with sequence similarity 20, member C [Source:HGNC Symbol;Acc:22140]
1041	CSF2RA	608.185	8.0965	2.4353	1.52022e-05	0.00029985	TRUE		ENSG00000198223	1438	X	1387693	1429274	1	protein_coding	colony stimulating factor 2 receptor, alpha, low-affinity (granulocyte-macrophage) [Source:HGNC Symbol;Acc:2435]
12	FAM49A	1330.91	8.08385	0.672555	1.70914e-34	3.25391e-31	TRUE	FAM49A	ENSG00000197872	81553	2	16730727	16847599	-1	protein_coding	family with sequence similarity 49, member A [Source:HGNC Symbol;Acc:25373]
923	KIR2DP1	17.7725	8.07832	3.07379	7.42919e-06	0.000164464	TRUE		ENSG00000242473	101929821	19	55266475	55278823	1	pseudogene	killer cell immunoglobulin-like receptor, two domains, pseudogene 1 [Source:HGNC Symbol;Acc:16344]
1003	C5AR2	150.626	8.07738	2.25135	1.23195e-05	0.000251521	TRUE		ENSG00000134830	27202	19	47835404	47846606	1	protein_coding	complement component 5a receptor 2 [Source:HGNC Symbol;Acc:4527]
11	SETBP1	318.381	8.0632	0.65289	1.68176e-35	3.49285e-32	TRUE	SETBP1	ENSG00000152217	26040	18	42260138	42648475	1	protein_coding	SET binding protein 1 [Source:HGNC Symbol;Acc:15573]
376	AC069363.1	54.9507	8.06291	1.51776	1.89645e-09	1.04906e-07	TRUE		ENSG00000224298	NA	17	34400226	34417480	1	antisense
1196	CATSPER1	90.5906	7.97323	2.5641	3.61244e-05	0.000613604	TRUE		ENSG00000175294	117144	11	65784223	65793988	-1	protein_coding	cation channel, sperm associated 1 [Source:HGNC Symbol;Acc:17116]
1092	CCDC149	17.6796	7.9564	3.15088	1.91283e-05	0.000359557	TRUE		ENSG00000181982	91050	4	24807739	24981826	-1	protein_coding	coiled-coil domain containing 149 [Source:HGNC Symbol;Acc:25405]
1168	AC104809.4	86.0871	7.94372	2.50105	3.00267e-05	0.000526469	TRUE		ENSG00000233392	200772	2	241894034	241906868	-1	processed_transcript
22	PRSS23	363.182	7.88451	0.728125	2.07959e-28	2.06566e-25	TRUE	PRSS23	ENSG00000150687	11098	11	86502101	86663952	1	protein_coding	protease, serine, 23 [Source:HGNC Symbol;Acc:14370]
1137	AC011747.3	17.1655	7.87914	3.1605	2.44698e-05	0.000441926	TRUE		ENSG00000231435	NA	2	8683722	8715631	-1	lincRNA
1090	LRRK1	15.9458	7.8058	3.10243	1.86567e-05	0.000351386	TRUE		ENSG00000154237	79705	15	101459420	101610317	1	protein_coding	leucine-rich repeat kinase 1 [Source:HGNC Symbol;Acc:18608]
1202	RBM47	341.605	7.79475	2.55608	3.84915e-05	0.000648987	TRUE		ENSG00000163694	54502	4	40425272	40632892	-1	protein_coding	RNA binding motif protein 47 [Source:HGNC Symbol;Acc:30358]
859	CXCR1	14.1449	7.79274	2.94822	4.49523e-06	0.000107089	TRUE		ENSG00000163464	3577	2	219027568	219031718	-1	protein_coding	chemokine (C-X-C motif) receptor 1 [Source:HGNC Symbol;Acc:6026]
2	FGFBP2	6922.89	7.77847	0.518645	4.45006e-52	5.0833e-48	TRUE	FGFBP2	ENSG00000137441	83888	4	15961866	15970932	-1	protein_coding	fibroblast growth factor binding protein 2 [Source:HGNC Symbol;Acc:29451]
395	CMKLR1	46.0027	7.77465	1.49221	3.28498e-09	1.72526e-07	TRUE		ENSG00000174600	1240	12	108681821	108733118	-1	protein_coding	chemokine-like receptor 1 [Source:HGNC Symbol;Acc:2121]
1410	RETN	182.649	7.76928	2.84975	0.000102604	0.00146781	TRUE		ENSG00000104918	56729	19	7733930	7735334	1	protein_coding	resistin [Source:HGNC Symbol;Acc:20389]
792	SORT1	157.876	7.76008	1.93241	2.30157e-06	5.95488e-05	TRUE		ENSG00000134243	6272	1	109852192	109940573	-1	protein_coding	sortilin 1 [Source:HGNC Symbol;Acc:11186]
447	HMOX1	1796.85	7.75357	1.52266	1.20019e-08	5.59958e-07	TRUE		ENSG00000100292	3162	22	35776354	35790207	1	protein_coding	heme oxygenase (decycling) 1 [Source:HGNC Symbol;Acc:5013]
197	CCL4L2	144.301	7.70496	1.11313	4.99702e-13	5.35972e-11	TRUE		ENSG00000197262	388372	17	34639793	34641846	1	protein_coding	chemokine (C-C motif) ligand 4-like 2 [Source:HGNC Symbol;Acc:24066]
384	PDGFD	41.8286	7.6698	1.45504	2.37506e-09	1.28579e-07	TRUE		ENSG00000170962	80310	11	103777914	104035107	-1	protein_coding	platelet derived growth factor D [Source:HGNC Symbol;Acc:30620]
2283	CES1	37.6651	7.65752	5.20541	0.00129442	0.0112485	TRUE		ENSG00000198848	100653057	16	55836763	55867249	-1	protein_coding	carboxylesterase 1 [Source:HGNC Symbol;Acc:1863]
392	AC017104.6	40.9603	7.62198	1.45886	3.01442e-09	1.59415e-07	TRUE		ENSG00000224376	NA	2	232253687	232259702	1	processed_transcript
512	BIRC7	42.3157	7.57219	1.58684	4.09716e-08	1.64795e-06	TRUE		ENSG00000101197	79444	20	61867235	61871859	1	protein_coding	baculoviral IAP repeat containing 7 [Source:HGNC Symbol;Acc:13702]
284	HSPA7	92.1645	7.49312	1.17907	5.4541e-11	3.99373e-09	TRUE		ENSG00000225217	3311	1	161576081	161578007	1	pseudogene	heat shock 70kDa protein 7 (HSP70B) [Source:HGNC Symbol;Acc:5240]
1002	SPRED1	11.9604	7.41936	2.94067	1.23086e-05	0.000251521	TRUE		ENSG00000166068	161742	15	38544527	38649450	1	protein_coding	sprouty-related, EVH1 domain containing 1 [Source:HGNC Symbol;Acc:20249]
1374	JDP2	282.341	7.41558	2.68979	8.73416e-05	0.00128653	TRUE		ENSG00000140044	122953	14	75894419	75940814	1	protein_coding	Jun dimerization protein 2 [Source:HGNC Symbol;Acc:17546]
1431	ALDH3B1	257.177	7.39908	2.79852	0.000111536	0.00157099	TRUE		ENSG00000006534	221	11	67776048	67796744	1	protein_coding	aldehyde dehydrogenase 3 family, member B1 [Source:HGNC Symbol;Acc:410]
278	KIFC3	59.9617	7.39843	1.12811	4.26143e-11	3.20589e-09	TRUE		ENSG00000140859	3801	16	57792129	57896957	-1	protein_coding	kinesin family member C3 [Source:HGNC Symbol;Acc:6326]
867	STAB1	405.251	7.39359	1.98096	4.72248e-06	0.000111754	TRUE		ENSG00000010327	23166	3	52529354	52558511	1	protein_coding	stabilin 1 [Source:HGNC Symbol;Acc:18628]
967	FOXA3	11.1478	7.35352	2.89654	9.81699e-06	0.000208051	TRUE		ENSG00000170608	3171	19	46367247	46377055	1	protein_coding	forkhead box A3 [Source:HGNC Symbol;Acc:5023]
1331	C3orf65	12.8999	7.30982	3.1481	7.32452e-05	0.00111261	TRUE		ENSG00000163915	NA	3	185430316	185447575	1	protein_coding	chromosome 3 open reading frame 65 [Source:HGNC Symbol;Acc:32674]
1461	EREG	2498.53	7.30761	2.92141	0.000128623	0.00176625	TRUE		ENSG00000124882	2069	4	75230860	75254468	1	protein_coding	epiregulin [Source:HGNC Symbol;Acc:3443]
739	S1PR3	39.8948	7.30745	1.80076	1.37838e-06	3.81986e-05	TRUE		ENSG00000213694	1903	9	91606362	91619925	1	protein_coding	sphingosine-1-phosphate receptor 3 [Source:HGNC Symbol;Acc:3167]
1008	CCDC89	10.7329	7.28097	2.89885	1.2681e-05	0.000257749	TRUE		ENSG00000179071	220388	11	85394893	85397320	-1	protein_coding	coiled-coil domain containing 89 [Source:HGNC Symbol;Acc:26762]
1098	MT1DP	11.1266	7.27139	2.94694	1.98204e-05	0.000370554	TRUE		ENSG00000205361	NA	16	56677617	56678698	1	pseudogene	metallothionein 1D, pseudogene [Source:HGNC Symbol;Acc:7396]
1462	MERTK	13.1087	7.2357	3.23519	0.000128851	0.00176801	TRUE		ENSG00000153208	10461	2	112656056	112787138	1	protein_coding	c-mer proto-oncogene tyrosine kinase [Source:HGNC Symbol;Acc:7027]
1517	FCAR	664.528	7.19005	2.96736	0.000155534	0.00205752	TRUE		ENSG00000186431	2204	19	55385704	55401838	1	protein_coding	Fc fragment of IgA, receptor for [Source:HGNC Symbol;Acc:3608]
913	CDA	341.228	7.18551	1.96765	6.72197e-06	0.000150855	TRUE		ENSG00000158825	978	1	20915441	20945401	1	protein_coding	cytidine deaminase [Source:HGNC Symbol;Acc:1712]
725	FCER1G	3562	7.18142	1.75063	1.1499e-06	3.25131e-05	TRUE		ENSG00000158869	2207	1	161185024	161190489	1	protein_coding	Fc fragment of IgE, high affinity I, receptor for; gamma polypeptide [Source:HGNC Symbol;Acc:3611]
13	PIK3AP1	672.254	7.16233	0.598597	4.1203e-34	7.09088e-31	TRUE	PIK3AP1	ENSG00000155629	118788	10	98353069	98480271	-1	protein_coding	phosphoinositide-3-kinase adaptor protein 1 [Source:HGNC Symbol;Acc:30034]
70	GPR56	2170.22	7.15357	0.818688	1.27242e-19	3.98215e-17	TRUE		ENSG00000205336	9289	16	57644564	57698944	1	protein_coding	G protein-coupled receptor 56 [Source:HGNC Symbol;Acc:4512]
1157	FCGR2B	10.3707	7.14311	2.94602	2.79073e-05	0.000493858	TRUE		ENSG00000072694	2213	1	161551101	161648444	1	protein_coding	Fc fragment of IgG, low affinity IIb, receptor (CD32) [Source:HGNC Symbol;Acc:3618]
1580	TBC1D12	62.7637	7.13369	2.85602	0.000204229	0.00259501	TRUE		ENSG00000108239	23232	10	96162261	96295687	1	protein_coding	TBC1 domain family, member 12 [Source:HGNC Symbol;Acc:29082]
1368	CCL4L1	11.1083	7.11413	3.09895	8.57966e-05	0.00126868	TRUE		ENSG00000205020	388372	17	34538310	34540280	1	protein_coding	chemokine (C-C motif) ligand 4-like 1 [Source:HGNC Symbol;Acc:10631]
130	PCDH1	89.7193	7.09529	0.922708	3.79533e-15	6.1062e-13	TRUE		ENSG00000156453	5097	5	141232938	141258811	-1	protein_coding	protocadherin 1 [Source:HGNC Symbol;Acc:8655]
708	KRT86	33.4106	7.09037	1.70939	9.5475e-07	2.76128e-05	TRUE		ENSG00000170442	3892	12	52643084	52702947	1	protein_coding	keratin 86 [Source:HGNC Symbol;Acc:6463]
50	LYN	1393.82	7.08888	0.763717	9.61476e-22	4.1445e-19	TRUE		ENSG00000254087	4067	8	56792372	56923940	1	protein_coding	v-yes-1 Yamaguchi sarcoma viral related oncogene homolog [Source:HGNC Symbol;Acc:6735]
30	S1PR5	981.758	7.05402	0.680272	1.78445e-26	1.31508e-23	TRUE		ENSG00000180739	53637	19	10623623	10628607	-1	protein_coding	sphingosine-1-phosphate receptor 5 [Source:HGNC Symbol;Acc:14299]
14	NKG7	43634.6	7.02706	0.588353	4.34528e-34	7.09088e-31	TRUE	NKG7	ENSG00000105374	4818	19	51874860	51875969	-1	protein_coding	natural killer cell group 7 sequence [Source:HGNC Symbol;Acc:7830]
1577	CYP4F22	12.0489	7.02196	3.26531	0.000202968	0.00258329	TRUE		ENSG00000171954	126410	19	15619304	15663128	1	protein_coding	cytochrome P450, family 4, subfamily F, polypeptide 22 [Source:HGNC Symbol;Acc:26820]
1406	ETV1	10.9059	7.00871	3.10422	0.000101744	0.00146099	TRUE		ENSG00000006468	2115	7	13930853	14031050	-1	protein_coding	ets variant 1 [Source:HGNC Symbol;Acc:3490]
1404	KCNE1	10.565	6.96709	3.08713	0.000100812	0.00144944	TRUE		ENSG00000180509	3753	21	35818988	35884573	-1	protein_coding	potassium voltage-gated channel, Isk-related family, member 1 [Source:HGNC Symbol;Acc:6240]
1700	IGJ	104.95	6.90709	2.92215	0.000296701	0.00347612	TRUE		ENSG00000132465	3512	4	71521258	71547534	-1	protein_coding	immunoglobulin J polypeptide, linker protein for immunoglobulin alpha and mu polypeptides [Source:HGNC Symbol;Acc:5713]
1665	HCAR2	101.248	6.90446	2.84509	0.000267039	0.00319747	TRUE		ENSG00000182782	338442	12	123185840	123187890	-1	protein_coding	hydroxycarboxylic acid receptor 2 [Source:HGNC Symbol;Acc:24827]
1553	TNS3	91.5055	6.90211	2.63199	0.000188136	0.00242697	TRUE		ENSG00000136205	64759	7	47314752	47622156	-1	protein_coding	tensin 3 [Source:HGNC Symbol;Acc:21616]
34	CCL3	859.39	6.87849	0.679303	2.42502e-25	1.57518e-22	TRUE		ENSG00000006075	6348	17	34415602	34417515	-1	protein_coding	chemokine (C-C motif) ligand 3 [Source:HGNC Symbol;Acc:10627]
1944	CSTA	808.931	6.84382	5.14681	0.000582233	0.00595954	TRUE		ENSG00000121552	1475	3	122044091	122060819	1	protein_coding	cystatin A (stefin A) [Source:HGNC Symbol;Acc:2481]
1881	AP000695.6	12.2577	6.81525	3.47379	0.000490274	0.00518796	TRUE		ENSG00000230479	NA	21	37802658	37853368	1	antisense
179	HHEX	114.627	6.80855	0.959893	1.00382e-13	1.18826e-11	TRUE		ENSG00000152804	3087	10	94447945	94455403	1	protein_coding	hematopoietically expressed homeobox [Source:HGNC Symbol;Acc:4901]
1128	SEMA6B	499.295	6.79002	2.08221	2.31988e-05	0.00042231	TRUE		ENSG00000167680	10501	19	4542600	4559820	-1	protein_coding	sema domain, transmembrane domain (TM), and cytoplasmic domain, (semaphorin) 6B [Source:HGNC Symbol;Acc:10739]
1608	TRPM4	10.2029	6.77691	3.1885	0.0002216	0.00276485	TRUE		ENSG00000130529	54795	19	49660998	49715093	1	protein_coding	transient receptor potential cation channel, subfamily M, member 4 [Source:HGNC Symbol;Acc:17993]
231	AC009951.2	95.6318	6.74536	1.02456	3.14778e-12	2.87657e-10	TRUE		ENSG00000213410	NA	2	145208235	145208545	1	pseudogene
1572	CXXC11	9.77604	6.72867	3.14783	0.000202586	0.00257987	TRUE		ENSG00000188011	285093	2	242811752	242815975	1	protein_coding	CXXC finger protein 11 [Source:HGNC Symbol;Acc:26585]
45	GZMH	11234.3	6.72269	0.710182	1.6659e-22	8.27371e-20	TRUE		ENSG00000100450	2999	14	25075686	25078905	-1	protein_coding	granzyme H (cathepsin G-like 2, protein h-CCPX) [Source:HGNC Symbol;Acc:4710]
33	RGS9	338.482	6.72041	0.659379	1.37244e-25	9.222e-23	TRUE		ENSG00000108370	8787	17	63133549	63223821	1	protein_coding	regulator of G-protein signaling 9 [Source:HGNC Symbol;Acc:10004]
1790	PTRF	10.746	6.70985	3.32821	0.000384579	0.00428381	TRUE		ENSG00000177469	284119	17	40554470	40575535	-1	protein_coding	polymerase I and transcript release factor [Source:HGNC Symbol;Acc:9688]
473	IL1RL2	58.3117	6.70514	1.28417	2.27958e-08	9.95781e-07	TRUE		ENSG00000115598	8808	2	102803433	102856462	1	protein_coding	interleukin 1 receptor-like 2 [Source:HGNC Symbol;Acc:5999]
1434	PLXNB2	339.989	6.68877	2.50639	0.000112536	0.00158118	TRUE		ENSG00000196576	23654	22	50713408	50746056	-1	protein_coding	plexin B2 [Source:HGNC Symbol;Acc:9104]
60	FRMPD3	202.14	6.6503	0.732458	8.92111e-21	3.23511e-18	TRUE		ENSG00000147234	101930538	X	106765680	106848481	1	protein_coding	FERM and PDZ domain containing 3 [Source:HGNC Symbol;Acc:29382]
117	NMUR1	107.656	6.57949	0.848064	9.73445e-16	1.76913e-13	TRUE		ENSG00000171596	10316	2	232387871	232395206	-1	protein_coding	neuromedin U receptor 1 [Source:HGNC Symbol;Acc:4518]
1718	UCN2	9.34923	6.5713	3.1997	0.000310695	0.00360128	TRUE		ENSG00000145040	90226	3	48599160	48601206	-1	protein_coding	urocortin 2 [Source:HGNC Symbol;Acc:18414]
1127	NLRP12	25.7211	6.55698	1.91904	2.31134e-05	0.000421092	TRUE		ENSG00000142405	91662	19	54296857	54327648	-1	protein_coding	NLR family, pyrin domain containing 12 [Source:HGNC Symbol;Acc:22938]
185	BNC2	62.6744	6.55633	0.912482	1.56268e-13	1.78504e-11	TRUE		ENSG00000173068	54796	9	16409501	16870841	-1	protein_coding	basonuclin 2 [Source:HGNC Symbol;Acc:30988]
375	IL1R2	115.697	6.53421	1.17843	1.83155e-09	1.01562e-07	TRUE		ENSG00000115590	7850	2	102608306	102645006	1	protein_coding	interleukin 1 receptor, type II [Source:HGNC Symbol;Acc:5994]
84	PLEK	5227.94	6.52403	0.780136	3.43046e-18	8.90593e-16	TRUE		ENSG00000115956	5341	2	68592305	68624585	1	protein_coding	pleckstrin [Source:HGNC Symbol;Acc:9070]
1574	RN7SL798P	8.09518	6.48605	3.04725	0.000202572	0.00257987	TRUE		ENSG00000240905	NA	8	56892801	56893096	-1	misc_RNA	RNA, 7SL, cytoplasmic 798, pseudogene [Source:HGNC Symbol;Acc:46814]
280	TFCP2L1	77.7898	6.47654	1.04335	4.89075e-11	3.63955e-09	TRUE		ENSG00000115112	29842	2	121974163	122042783	-1	protein_coding	transcription factor CP2-like 1 [Source:HGNC Symbol;Acc:17925]
2017	DTNA	10.2372	6.46432	3.45774	0.000692085	0.00683292	TRUE		ENSG00000134769	1837	18	32073254	32471808	1	protein_coding	dystrobrevin, alpha [Source:HGNC Symbol;Acc:3057]
1551	SLC9A3R2	7.87452	6.45641	3.01846	0.000186098	0.00240373	TRUE		ENSG00000065054	9351	16	2075357	2089027	1	protein_coding	solute carrier family 9, subfamily A (NHE3, cation proton antiporter 3), member 3 regulator 2 [Source:HGNC Symbol;Acc:11076]
1104	MS4A6A	537.816	6.45098	1.94032	2.10045e-05	0.000390454	TRUE		ENSG00000110077	64231	11	59939081	59952139	-1	protein_coding	membrane-spanning 4-domains, subfamily A, member 6A [Source:HGNC Symbol;Acc:13375]
142	NUAK1	511.957	6.42902	0.877229	1.19525e-14	1.77316e-12	TRUE		ENSG00000074590	9891	12	106457118	106533811	-1	protein_coding	NUAK family, SNF1-like kinase, 1 [Source:HGNC Symbol;Acc:14311]
55	XCL2	344.51	6.42668	0.694672	1.82258e-21	7.17906e-19	TRUE		ENSG00000143185	6846	1	168510003	168513235	-1	protein_coding	chemokine (C motif) ligand 2 [Source:HGNC Symbol;Acc:10646]
83	CCL4	5585.97	6.42096	0.766051	2.88652e-18	7.57994e-16	TRUE		ENSG00000129277	6351	17	34430983	34433014	1	protein_coding	chemokine (C-C motif) ligand 4 [Source:HGNC Symbol;Acc:10630]
147	GPR97	308.363	6.41253	0.87876	1.5692e-14	2.25471e-12	TRUE		ENSG00000182885	222487	16	57702099	57723975	1	protein_coding	G protein-coupled receptor 97 [Source:HGNC Symbol;Acc:13728]
1573	CEBPD	1007.23	6.40137	2.65038	0.000202177	0.00257987	TRUE		ENSG00000221869	1052	8	48649471	48651648	-1	protein_coding	CCAAT/enhancer binding protein (C/EBP), delta [Source:HGNC Symbol;Acc:1835]
298	VCAM1	103.474	6.38047	1.05582	9.37069e-11	6.56696e-09	TRUE		ENSG00000162692	7412	1	101185298	101204601	1	protein_coding	vascular cell adhesion molecule 1 [Source:HGNC Symbol;Acc:12663]
1099	P2RX1	386.387	6.29328	1.87961	1.98606e-05	0.000371001	TRUE		ENSG00000108405	5023	17	3799886	3819794	-1	protein_coding	purinergic receptor P2X, ligand-gated ion channel, 1 [Source:HGNC Symbol;Acc:8533]
1139	VMO1	234.345	6.27051	1.90593	2.46218e-05	0.000444199	TRUE		ENSG00000182853	284013	17	4688580	4689728	-1	protein_coding	vitelline membrane outer layer 1 homolog (chicken) [Source:HGNC Symbol;Acc:30387]
257	VEGFA	468.152	6.26638	0.996701	1.52433e-11	1.24375e-09	TRUE		ENSG00000112715	7422	6	43737921	43754224	1	protein_coding	vascular endothelial growth factor A [Source:HGNC Symbol;Acc:12680]
645	HP	74.8796	6.26063	1.39895	4.47119e-07	1.41677e-05	TRUE		ENSG00000257017	3240	16	72088491	72094954	1	protein_coding	haptoglobin [Source:HGNC Symbol;Acc:5141]
2274	C9orf47	10.4526	6.24137	3.72761	0.00127203	0.0110961	TRUE		ENSG00000186354	286223	9	91605778	91611055	1	protein_coding	chromosome 9 open reading frame 47 [Source:HGNC Symbol;Acc:23669]
394	ARHGEF28	39.2714	6.2297	1.09368	3.11355e-09	1.63899e-07	TRUE		ENSG00000214944	64283	5	72921983	73237818	1	protein_coding	Rho guanine nucleotide exchange factor (GEF) 28 [Source:HGNC Symbol;Acc:30322]
1734	ANGPTL2	7.0275	6.21083	3.04779	0.000326127	0.00374972	TRUE		ENSG00000136859	23452	9	129849611	129885162	-1	protein_coding	angiopoietin-like 2 [Source:HGNC Symbol;Acc:490]
1381	INHBA	23.9371	6.20881	2.08996	8.88978e-05	0.00130106	TRUE		ENSG00000122641	3624	7	41724712	41742706	-1	protein_coding	inhibin, beta A [Source:HGNC Symbol;Acc:6066]
1292	TRGV8	22.5365	6.2065	2.0046	6.3215e-05	0.000989185	TRUE		ENSG00000211696	NA	7	38369944	38370536	-1	TR_V_gene	T cell receptor gamma variable 8 [Source:HGNC Symbol;Acc:12294]
2358	HBQ1	10.9482	6.2025	3.8776	0.0015171	0.0127773	TRUE		ENSG00000086506	3049	16	230452	231180	1	protein_coding	hemoglobin, theta 1 [Source:HGNC Symbol;Acc:4833]
2257	MS4A14	9.79055	6.19207	3.65792	0.00123622	0.0108625	TRUE		ENSG00000166928	84689	11	60146003	60185161	1	protein_coding	membrane-spanning 4-domains, subfamily A, member 14 [Source:HGNC Symbol;Acc:30706]
2175	AC064874.1	8.91195	6.1748	3.51717	0.00106448	0.00971599	TRUE		ENSG00000222007	NA	2	236682499	236692031	-1	protein_coding	Uncharacterized protein [Source:UniProtKB/TrEMBL;Acc:B8ZZ52]
2297	C9orf139	9.78395	6.14082	3.70016	0.00134334	0.0115942	TRUE		ENSG00000180539	401563	9	139921916	139931234	1	protein_coding	chromosome 9 open reading frame 139 [Source:HGNC Symbol;Acc:31426]
695	MEG3	72.0685	6.13789	1.42643	8.71714e-07	2.56273e-05	TRUE		ENSG00000214548	55384	14	101245747	101327368	1	lincRNA	maternally expressed 3 (non-protein coding) [Source:HGNC Symbol;Acc:14575]
252	DYSF	108.116	6.13385	0.962651	1.18492e-11	9.84386e-10	TRUE		ENSG00000135636	8291	2	71680852	71913898	1	protein_coding	dysferlin [Source:HGNC Symbol;Acc:3097]
7	GNLY	68964.2	6.12933	0.464982	7.41219e-41	2.19305e-37	TRUE	GNLY	ENSG00000115523	10578	2	85912298	85925977	1	protein_coding	granulysin [Source:HGNC Symbol;Acc:4414]
196	CXXC5	927.953	6.10768	0.896912	4.96204e-13	5.3473e-11	TRUE		ENSG00000171604	51523	5	139026884	139063467	1	protein_coding	CXXC finger protein 5 [Source:HGNC Symbol;Acc:26943]
37	PLCG2	243.186	6.09446	0.607812	1.08658e-24	6.53264e-22	TRUE		ENSG00000197943	5336	16	81772702	81991899	1	protein_coding	phospholipase C, gamma 2 (phosphatidylinositol-specific) [Source:HGNC Symbol;Acc:9066]
310	AC009495.2	61.1138	6.09261	1.01735	1.67306e-10	1.1209e-08	TRUE		ENSG00000235192	NA	2	166651361	166666520	1	lincRNA
1280	SCHIP1	20.5238	6.08785	1.94854	5.89274e-05	0.000929734	TRUE		ENSG00000151967	29970	3	159557650	159615149	1	protein_coding	schwannomin interacting protein 1 [Source:HGNC Symbol;Acc:15678]
1443	VSTM1	22.4306	6.08542	2.10912	0.000117454	0.00163619	TRUE		ENSG00000189068	284415	19	54544079	54567207	-1	protein_coding	V-set and transmembrane domain containing 1 [Source:HGNC Symbol;Acc:29455]
732	VIPR2	28.3844	6.08157	1.35961	1.21233e-06	3.39838e-05	TRUE		ENSG00000106018	7434	7	158820866	158937649	-1	protein_coding	vasoactive intestinal peptide receptor 2 [Source:HGNC Symbol;Acc:12695]
1894	TMEM176B	565.62	6.08082	3.20381	0.000505345	0.00531299	TRUE		ENSG00000106565	28959	7	150488373	150498448	-1	protein_coding	transmembrane protein 176B [Source:HGNC Symbol;Acc:29596]
1687	HK3	131.122	6.07854	2.57217	0.000283611	0.00335024	TRUE		ENSG00000160883	3101	5	176307870	176326333	-1	protein_coding	hexokinase 3 (white cell) [Source:HGNC Symbol;Acc:4925]
325	SIGLEC17P	135.242	6.07728	1.03406	2.6914e-10	1.72235e-08	TRUE		ENSG00000171101	284367	19	51670585	51676780	1	pseudogene	sialic acid binding Ig-like lectin 17, pseudogene [Source:HGNC Symbol;Acc:15604]
32	OSBPL5	1000.74	6.06945	0.594228	8.66677e-26	6.00003e-23	TRUE		ENSG00000021762	114879	11	3108346	3187969	-1	protein_coding	oxysterol binding protein-like 5 [Source:HGNC Symbol;Acc:16392]
1364	PANX2	21.1726	6.06467	2.01761	8.32881e-05	0.00123558	TRUE		ENSG00000073150	56666	22	50609160	50618723	1	protein_coding	pannexin 2 [Source:HGNC Symbol;Acc:8600]
2366	PRLR	9.28576	6.01215	3.73583	0.00154909	0.0129969	TRUE		ENSG00000113494	5618	5	35048861	35230794	-1	protein_coding	prolactin receptor [Source:HGNC Symbol;Acc:9446]
701	LINC00883	26.2276	6.0108	1.31097	9.08316e-07	2.65024e-05	TRUE		ENSG00000243701	344595	3	106959539	107045811	1	lincRNA	long intergenic non-protein coding RNA 883 [Source:HGNC Symbol;Acc:48569]
2446	KRT18P16	9.84869	6.00022	3.91406	0.00183968	0.0148987	TRUE		ENSG00000235275	NA	5	122971804	122973097	1	pseudogene	keratin 18 pseudogene 16 [Source:HGNC Symbol;Acc:33384]
54	SLAMF7	646.471	5.99704	0.648963	1.73032e-21	6.93524e-19	TRUE		ENSG00000026751	57823	1	160709037	160724611	1	protein_coding	SLAM family member 7 [Source:HGNC Symbol;Acc:21394]
260	KLRC3	53.1359	5.9943	0.932227	1.91206e-11	1.53813e-09	TRUE		ENSG00000205810	3823	12	10564911	10573194	-1	protein_coding	killer cell lectin-like receptor subfamily C, member 3 [Source:HGNC Symbol;Acc:6376]
2510	EDNRB	10.7843	5.97741	4.12468	0.00207097	0.0163206	TRUE		ENSG00000136160	1910	13	78469616	78493903	-1	protein_coding	endothelin receptor type B [Source:HGNC Symbol;Acc:3180]
422	MYO3B	45.9367	5.96407	1.10769	7.18742e-09	3.53126e-07	TRUE		ENSG00000071909	140469	2	171034655	171511681	1	protein_coding	myosin IIIB [Source:HGNC Symbol;Acc:15576]
702	COPZ2	36.0971	5.95393	1.33516	9.28244e-07	2.70493e-05	TRUE		ENSG00000005243	51226	17	46103533	46115392	-1	protein_coding	coatomer protein complex, subunit zeta 2 [Source:HGNC Symbol;Acc:19356]
1371	TMTC1	19.3305	5.95303	1.97923	8.62576e-05	0.0012722	TRUE		ENSG00000133687	83857	12	29653773	29937692	-1	protein_coding	transmembrane and tetratricopeptide repeat containing 1 [Source:HGNC Symbol;Acc:24099]
4	ITGAM	2180.8	5.9515	0.415405	8.72557e-48	4.98361e-44	TRUE	ITGAM	ENSG00000169896	3684	16	31271311	31344213	1	protein_coding	integrin, alpha M (complement component 3 receptor 3 subunit) [Source:HGNC Symbol;Acc:6149]
1155	LINC00384	16.3153	5.9511	1.74342	2.71401e-05	0.0004814	TRUE		ENSG00000232117	101928980	13	30726023	30733758	-1	lincRNA	long intergenic non-protein coding RNA 384 [Source:HGNC Symbol;Acc:42711]
2224	GDF15	7.88372	5.93841	3.45068	0.00115525	0.0103017	TRUE		ENSG00000130513	9518	19	18485541	18499986	1	protein_coding	growth differentiation factor 15 [Source:HGNC Symbol;Acc:30142]
2419	AC005932.1	9.27652	5.93515	3.81103	0.00174121	0.0142836	TRUE		ENSG00000269019	NA	19	19051131	19057640	1	antisense
29	FCRL6	531.381	5.92683	0.566689	1.01972e-26	7.76551e-24	TRUE	FCRL6	ENSG00000181036	343413	1	159770301	159786041	1	protein_coding	Fc receptor-like 6 [Source:HGNC Symbol;Acc:31910]
1777	RIN2	208.18	5.88678	2.65012	0.0003679	0.00412619	TRUE		ENSG00000132669	54453	20	19867165	19983101	1	protein_coding	Ras and Rab interactor 2 [Source:HGNC Symbol;Acc:18750]
826	C1orf21	756.621	5.87127	1.50424	3.17684e-06	7.88893e-05	TRUE		ENSG00000116667	81563	1	184356192	184598154	1	protein_coding	chromosome 1 open reading frame 21 [Source:HGNC Symbol;Acc:15494]
132	SLCO4C1	109.549	5.86714	0.780277	5.25627e-15	8.31591e-13	TRUE		ENSG00000173930	353189	5	101569690	101632253	-1	protein_coding	solute carrier organic anion transporter family, member 4C1 [Source:HGNC Symbol;Acc:23612]
478	TRGV7	51.6117	5.85411	1.13587	2.33822e-08	1.01172e-06	TRUE		ENSG00000249978	NA	7	38374642	38375115	-1	TR_V_pseudogene	T cell receptor gamma variable 7 (pseudogene) [Source:HGNC Symbol;Acc:12293]
1062	PTAFR	761.439	5.83438	1.6995	1.70658e-05	0.000329376	TRUE		ENSG00000169403	5724	1	28473677	28520447	-1	protein_coding	platelet-activating factor receptor [Source:HGNC Symbol;Acc:9582]
2555	AC004540.5	9.77471	5.80382	4.10161	0.00227067	0.017556	TRUE		ENSG00000214870	NA	7	26438213	26538594	1	lincRNA
110	LGR6	327.987	5.75965	0.736231	2.95334e-16	5.71796e-14	TRUE		ENSG00000133067	59352	1	202163029	202288909	1	protein_coding	leucine-rich repeat containing G protein-coupled receptor 6 [Source:HGNC Symbol;Acc:19719]
1936	HIC1	123.933	5.73562	2.88087	0.00057135	0.00586918	TRUE		ENSG00000177374	3090	17	1957448	1962981	1	protein_coding	hypermethylated in cancer 1 [Source:HGNC Symbol;Acc:4909]
2529	VNN1	8.61314	5.72812	3.90214	0.00216	0.0168709	TRUE		ENSG00000112299	8876	6	133002729	133035188	-1	protein_coding	vanin 1 [Source:HGNC Symbol;Acc:12705]
2536	COBLL1	8.77041	5.71876	3.93812	0.00219762	0.0171179	TRUE		ENSG00000082438	22837	2	165510134	165700189	-1	protein_coding	cordon-bleu WH2 repeat protein-like 1 [Source:HGNC Symbol;Acc:23571]
1804	NAPSB	128.867	5.7166	2.55738	0.00040375	0.00445823	TRUE		ENSG00000131401	256236	19	50837053	50848024	-1	pseudogene	napsin B aspartic peptidase, pseudogene [Source:HGNC Symbol;Acc:13396]
2328	LRFN2	6.87945	5.71078	3.43434	0.00142993	0.0121896	TRUE		ENSG00000156564	57497	6	40359325	40555204	-1	protein_coding	leucine rich repeat and fibronectin type III domain containing 2 [Source:HGNC Symbol;Acc:21226]
2164	PAQR4	6.27687	5.70001	3.23631	0.00102508	0.00940143	TRUE		ENSG00000162073	124222	16	3019246	3023490	1	protein_coding	progestin and adipoQ receptor family member IV [Source:HGNC Symbol;Acc:26386]
514	LINC00484	38.9252	5.68527	1.12821	4.21771e-08	1.68298e-06	TRUE		ENSG00000235641	100129347	9	93921855	93927858	1	lincRNA	long intergenic non-protein coding RNA 484 [Source:HGNC Symbol;Acc:27862]
164	NCR1	130.637	5.66452	0.786747	5.68806e-14	7.33525e-12	TRUE		ENSG00000189430	9437	19	55417508	55427508	1	protein_coding	natural cytotoxicity triggering receptor 1 [Source:HGNC Symbol;Acc:6731]
75	ZNF683	2128.18	5.66451	0.656738	3.8662e-19	1.1324e-16	TRUE		ENSG00000176083	257101	1	26688125	26701013	-1	protein_coding	zinc finger protein 683 [Source:HGNC Symbol;Acc:28495]
1686	KIF7	18.3515	5.6626	2.18961	0.000282914	0.00334375	TRUE		ENSG00000166813	374654	15	90152020	90198682	-1	protein_coding	kinesin family member 7 [Source:HGNC Symbol;Acc:30497]
93	GTSE1	169.471	5.63817	0.683684	8.50597e-18	1.98293e-15	TRUE		ENSG00000075218	51512	22	46692638	46726707	1	protein_coding	G-2 and S-phase expressed 1 [Source:HGNC Symbol;Acc:13698]
2576	C15orf38	8.4374	5.63445	3.95572	0.00234795	0.0180125	TRUE		ENSG00000242498	348110	15	90443159	90456188	-1	protein_coding	chromosome 15 open reading frame 38 [Source:HGNC Symbol;Acc:28782]
338	MN1	180.958	5.63096	0.981615	4.97392e-10	3.06292e-08	TRUE		ENSG00000169184	4330	22	28144265	28197486	-1	protein_coding	meningioma (disrupted in balanced translocation) 1 [Source:HGNC Symbol;Acc:7180]
59	ZEB2	7772.15	5.61781	0.620457	8.33856e-21	3.07262e-18	TRUE		ENSG00000169554	9839	2	145141648	145282147	-1	protein_coding	zinc finger E-box binding homeobox 2 [Source:HGNC Symbol;Acc:14881]
2604	AL391421.1	8.06478	5.59164	3.93886	0.00243746	0.0185065	TRUE		ENSG00000204049	NA	10	79626633	79629368	1	protein_coding	Uncharacterized protein; cDNA FLJ43696 fis, clone TBAES2007964 [Source:UniProtKB/TrEMBL;Acc:Q6ZUH9]
563	FAM129B	172.031	5.56035	1.17132	9.08456e-08	3.32606e-06	TRUE		ENSG00000136830	64855	9	130267618	130341268	-1	protein_coding	family with sequence similarity 129, member B [Source:HGNC Symbol;Acc:25282]
982	SH3RF2	42.3453	5.53988	1.49781	1.09292e-05	0.000227969	TRUE		ENSG00000156463	153769	5	145316142	145461354	1	protein_coding	SH3 domain containing ring finger 2 [Source:HGNC Symbol;Acc:26299]
85	GAS7	1133.25	5.53693	0.663698	4.45448e-18	1.14345e-15	TRUE		ENSG00000007237	8522	17	9813926	10101868	-1	protein_coding	growth arrest-specific 7 [Source:HGNC Symbol;Acc:4169]
626	SATB2	25.7238	5.53208	1.16273	3.23734e-07	1.05809e-05	TRUE		ENSG00000119042	23314	2	200134223	200335989	-1	protein_coding	SATB homeobox 2 [Source:HGNC Symbol;Acc:21637]
210	NCAM1	166.022	5.51209	0.820402	1.42224e-12	1.42511e-10	TRUE		ENSG00000149294	4684	11	112831997	113149158	1	protein_coding	neural cell adhesion molecule 1 [Source:HGNC Symbol;Acc:7656]
2400	AC092580.2	6.03241	5.4834	3.39917	0.00168047	0.0139001	TRUE		ENSG00000232979	NA	2	7875776	7875914	-1	pseudogene
2450	SMKR1	6.57023	5.48133	3.51913	0.00185198	0.0149665	TRUE		ENSG00000240204	100287482	7	129142320	129152773	1	protein_coding	small lysine-rich protein 1 [Source:HGNC Symbol;Acc:43561]
1497	EMR3	22.7802	5.46597	1.777	0.000147853	0.0019823	TRUE		ENSG00000131355	84658	19	14729929	14800839	-1	protein_coding	egf-like module containing, mucin-like, hormone receptor-like 3 [Source:HGNC Symbol;Acc:23647]
1301	C5AR1	2441.9	5.46512	1.8026	6.46523e-05	0.00100548	TRUE		ENSG00000197405	728	19	47793280	47825323	1	protein_coding	complement component 5a receptor 1 [Source:HGNC Symbol;Acc:1338]
170	AC108448.2	123.358	5.45709	0.767165	6.6757e-14	8.28875e-12	TRUE		ENSG00000236710	NA	11	3105623	3106673	-1	pseudogene
2467	MMP17	6.49093	5.44723	3.53097	0.00192936	0.0154715	TRUE		ENSG00000198598	4326	12	132312938	132336328	1	protein_coding	matrix metallopeptidase 17 (membrane-inserted) [Source:HGNC Symbol;Acc:7163]
1571	CFD	125.177	5.44121	2.08911	0.000199141	0.00254412	TRUE		ENSG00000197766	1675	19	859453	863453	1	protein_coding	complement factor D (adipsin) [Source:HGNC Symbol;Acc:2771]
135	PROK2	670.139	5.42688	0.729254	5.70196e-15	8.8617e-13	TRUE		ENSG00000163421	60675	3	71820807	71834357	-1	protein_coding	prokineticin 2 [Source:HGNC Symbol;Acc:18455]
1416	HBEGF	573.481	5.42561	1.90165	0.000103936	0.0014813	TRUE		ENSG00000113070	1839	5	139712428	139726216	-1	protein_coding	heparin-binding EGF-like growth factor [Source:HGNC Symbol;Acc:3059]
1745	LGALS9B	14.025	5.42532	2.0703	0.000335964	0.00383823	TRUE		ENSG00000170298	284194	17	20352708	20370852	-1	protein_coding	lectin, galactoside-binding, soluble, 9B [Source:HGNC Symbol;Acc:24842]
57	AC009951.1	1182.98	5.41871	0.595846	5.69512e-21	2.13296e-18	TRUE		ENSG00000176824	NA	2	145218679	145221645	-1	pseudogene
1683	MYOF	116.687	5.3891	2.17981	0.000280282	0.00332684	TRUE		ENSG00000138119	26509	10	95066186	95242074	-1	protein_coding	myoferlin [Source:HGNC Symbol;Acc:3656]
81	MATK	972.282	5.36313	0.636649	2.041e-18	5.55103e-16	TRUE		ENSG00000007264	4145	19	3777971	3802127	-1	protein_coding	megakaryocyte-associated tyrosine kinase [Source:HGNC Symbol;Acc:6906]
1976	PYGL	95.9477	5.35538	2.6252	0.000633617	0.00637692	TRUE		ENSG00000100504	5836	14	51324609	51411454	-1	protein_coding	phosphorylase, glycogen, liver [Source:HGNC Symbol;Acc:9725]
272	SLC4A4	69.5372	5.35306	0.858513	3.05997e-11	2.35381e-09	TRUE		ENSG00000080493	8671	4	72053003	72437804	1	protein_coding	solute carrier family 4 (sodium bicarbonate cotransporter), member 4 [Source:HGNC Symbol;Acc:11030]
352	SRC	136.209	5.33224	0.942348	7.67848e-10	4.54463e-08	TRUE		ENSG00000197122	6714	20	35973088	36034453	1	protein_coding	v-src avian sarcoma (Schmidt-Ruppin A-2) viral oncogene homolog [Source:HGNC Symbol;Acc:11283]
1741	PADI2	23.7645	5.33045	1.96636	0.000332503	0.0038077	TRUE		ENSG00000117115	11240	1	17393256	17445948	-1	protein_coding	peptidyl arginine deiminase, type II [Source:HGNC Symbol;Acc:18341]
10	EOMES	766.346	5.31927	0.42222	1.35395e-37	3.09324e-34	TRUE	EOMES	ENSG00000163508	8320	3	27757440	27764206	-1	protein_coding	eomesodermin [Source:HGNC Symbol;Acc:3372]
262	SPHK1	330.012	5.31269	0.849923	2.09154e-11	1.66492e-09	TRUE		ENSG00000176170	8877	17	74372665	74383941	1	protein_coding	sphingosine kinase 1 [Source:HGNC Symbol;Acc:11240]
853	TNFSF13	49.9745	5.3087	1.35042	4.19261e-06	0.000100932	TRUE		ENSG00000161955	8741	17	7461609	7464925	1	protein_coding	tumor necrosis factor (ligand) superfamily, member 13 [Source:HGNC Symbol;Acc:11928]
209	ZNF385A	442.07	5.29277	0.794076	1.3863e-12	1.39521e-10	TRUE		ENSG00000161642	25946	12	54762917	54785082	-1	protein_coding	zinc finger protein 385A [Source:HGNC Symbol;Acc:17521]
1887	HOXB9	15.534	5.28345	2.2474	0.000502219	0.00529718	TRUE		ENSG00000170689	3219	17	46698518	46703839	-1	protein_coding	homeobox B9 [Source:HGNC Symbol;Acc:5120]
1568	FAM72A	12.1525	5.25551	1.88239	0.000197457	0.00252581	TRUE		ENSG00000196550	729533	1	206136916	206155151	1	protein_coding	family with sequence similarity 72, member A [Source:HGNC Symbol;Acc:24044]
2601	KCNJ5	5.98746	5.23267	3.59533	0.00241409	0.0183627	TRUE		ENSG00000120457	3762	11	128761251	128790930	1	protein_coding	potassium inwardly-rectifying channel, subfamily J, member 5 [Source:HGNC Symbol;Acc:6266]
58	GOLIM4	370.918	5.23255	0.575694	5.66201e-21	2.13296e-18	TRUE		ENSG00000173905	27333	3	167726465	167813763	-1	protein_coding	golgi integral membrane protein 4 [Source:HGNC Symbol;Acc:15448]
723	TCERG1L	22.8832	5.22706	1.18678	1.10101e-06	3.12079e-05	TRUE		ENSG00000176769	256536	10	132890654	133109984	-1	protein_coding	transcription elongation regulator 1-like [Source:HGNC Symbol;Acc:23533]
80	AGAP1	486.02	5.204	0.61363	1.51075e-18	4.15839e-16	TRUE		ENSG00000157985	116987	2	236402733	237040444	1	protein_coding	ArfGAP with GTPase domain, ankyrin repeat and PH domain 1 [Source:HGNC Symbol;Acc:16922]
47	CD8A	7479.58	5.19625	0.550588	2.43944e-22	1.13738e-19	TRUE		ENSG00000153563	925	2	87011729	87035519	-1	protein_coding	CD8a molecule [Source:HGNC Symbol;Acc:1706]
1965	PSCA	14.2562	5.16382	2.24858	0.000619472	0.00626769	TRUE		ENSG00000167653	8000	8	143751726	143764142	1	protein_coding	prostate stem cell antigen [Source:HGNC Symbol;Acc:9500]
1509	EIF2S2P3	10.4413	5.15497	1.76674	0.000152915	0.00203346	TRUE		ENSG00000236493	NA	10	94428502	94429500	-1	pseudogene	eukaryotic translation initiation factor 2, subunit 2 beta pseudogene 3 [Source:HGNC Symbol;Acc:31664]
79	PIK3R3	149.441	5.14631	0.607146	1.49197e-18	4.15678e-16	TRUE		ENSG00000117461	8503	1	46505812	46642160	-1	protein_coding	phosphoinositide-3-kinase, regulatory subunit 3 (gamma) [Source:HGNC Symbol;Acc:8981]
2687	AC015969.3	6.10772	5.1408	3.73189	0.00278763	0.0204516	TRUE		ENSG00000203395	101927723	2	68588346	68592716	-1	antisense
892	NLRP7	20.4554	5.12574	1.25936	5.97988e-06	0.000137303	TRUE		ENSG00000167634	199713	19	55434877	55477680	-1	protein_coding	NLR family, pyrin domain containing 7 [Source:HGNC Symbol;Acc:22947]
1872	RORB	11.3626	5.10368	2.02891	0.000480409	0.00511675	TRUE		ENSG00000198963	6096	9	77112281	77308093	1	protein_coding	RAR-related orphan receptor B [Source:HGNC Symbol;Acc:10259]
241	CLDND2	68.2234	5.09493	0.784682	5.94276e-12	5.20185e-10	TRUE		ENSG00000160318	125875	19	51870352	51872257	-1	protein_coding	claudin domain containing 2 [Source:HGNC Symbol;Acc:28511]
239	FHAD1	76.3393	5.08418	0.77828	5.19363e-12	4.58122e-10	TRUE		ENSG00000142621	114827	1	15573768	15726779	1	protein_coding	forkhead-associated (FHA) phosphopeptide binding domain 1 [Source:HGNC Symbol;Acc:29408]
663	IQSEC2	61.2227	5.08146	1.15658	5.37772e-07	1.65802e-05	TRUE		ENSG00000124313	23096	X	53262058	53350522	-1	protein_coding	IQ motif and Sec7 domain 2 [Source:HGNC Symbol;Acc:29059]
250	AC004840.9	44.7282	5.08014	0.78559	1.06992e-11	8.95361e-10	TRUE		ENSG00000175873	101927181	7	2477398	2487485	1	lincRNA
2063	LINC00163	14.8506	5.07826	2.36699	0.000781626	0.00752509	TRUE		ENSG00000234880	727699	21	46409779	46414001	-1	lincRNA	long intergenic non-protein coding RNA 163 [Source:HGNC Symbol;Acc:33165]
1563	IL19	19.3543	5.07083	1.73556	0.000195508	0.00250649	TRUE		ENSG00000142224	29949	1	206972215	207016324	1	protein_coding	interleukin 19 [Source:HGNC Symbol;Acc:5990]
1222	LTBP1	32.9849	5.0706	1.53164	4.24212e-05	0.000702795	TRUE		ENSG00000049323	4052	2	33172039	33624576	1	protein_coding	latent transforming growth factor beta binding protein 1 [Source:HGNC Symbol;Acc:6714]
1096	SLC47A1	31.1296	5.07017	1.42561	1.93872e-05	0.000363049	TRUE		ENSG00000142494	55244	17	19398698	19482347	1	protein_coding	solute carrier family 47 (multidrug and toxin extrusion), member 1 [Source:HGNC Symbol;Acc:25588]
2289	BASP1	511.985	5.06893	4.15421	0.00131141	0.0113702	TRUE		ENSG00000176788	10409	5	17065707	17276943	1	protein_coding	brain abundant, membrane attached signal protein 1 [Source:HGNC Symbol;Acc:957]
399	CX3CR1	142.427	5.05985	0.937758	3.56543e-09	1.85127e-07	TRUE		ENSG00000168329	1524	3	39304985	39323226	-1	protein_coding	chemokine (C-X3-C motif) receptor 1 [Source:HGNC Symbol;Acc:2558]
1220	GAS2L1	32.2236	5.05947	1.52261	4.18993e-05	0.000694979	TRUE		ENSG00000185340	10634	22	29702572	29708774	1	protein_coding	growth arrest-specific 2 like 1 [Source:HGNC Symbol;Acc:16955]
1163	THBS1	7790.15	5.05841	1.51278	2.89564e-05	0.00050966	TRUE		ENSG00000137801	7057	15	39873280	39891667	1	protein_coding	thrombospondin 1 [Source:HGNC Symbol;Acc:11785]
1789	LYNX1	10.2801	5.00818	1.91526	0.000383982	0.00428133	TRUE		ENSG00000180155	66004	8	143845752	143859640	-1	protein_coding	Ly6/neurotoxin 1 [Source:HGNC Symbol;Acc:29604]
2827	AC051649.12	6.36275	4.9842	4.06137	0.00352196	0.0244419	TRUE		ENSG00000249086	NA	11	1885407	1887897	1	sense_overlapping
529	EMR2	361.205	4.96401	1.01682	5.06279e-08	1.97044e-06	TRUE		ENSG00000127507	30817	19	14843205	14889353	-1	protein_coding	egf-like module containing, mucin-like, hormone receptor-like 2 [Source:HGNC Symbol;Acc:3337]
1918	SIGLEC10	141.737	4.94429	2.27387	0.000546493	0.00566478	TRUE		ENSG00000142512	89790	19	51913275	51921057	-1	protein_coding	sialic acid binding Ig-like lectin 10 [Source:HGNC Symbol;Acc:15620]
2143	ZDHHC1	13.8186	4.93797	2.39514	0.000958445	0.00888021	TRUE		ENSG00000159714	29800	16	67428322	67450736	-1	protein_coding	zinc finger, DHHC-type containing 1 [Source:HGNC Symbol;Acc:17916]
65	LAG3	1011.74	4.93763	0.552906	2.79576e-20	9.39293e-18	TRUE		ENSG00000089692	3902	12	6881678	6887621	1	protein_coding	lymphocyte-activation gene 3 [Source:HGNC Symbol;Acc:6476]
1214	SLC11A1	1511.81	4.91808	1.51793	4.06424e-05	0.000677254	TRUE		ENSG00000018280	6556	2	219246752	219261617	1	protein_coding	solute carrier family 11 (proton-coupled divalent metal ion transporter), member 1 [Source:HGNC Symbol;Acc:10907]
20	CCL5	86442	4.91724	0.448776	4.36751e-29	4.75143e-26	TRUE	CCL5	ENSG00000161570	6352	17	34198495	34207797	-1	protein_coding	chemokine (C-C motif) ligand 5 [Source:HGNC Symbol;Acc:10632]
1975	IRX5	17.5183	4.88222	1.93839	0.000632332	0.0063668	TRUE		ENSG00000176842	10265	16	54964774	54968397	1	protein_coding	iroquois homeobox 5 [Source:HGNC Symbol;Acc:14361]
1961	AC011747.7	10.9288	4.87984	2.06637	0.000614184	0.00622523	TRUE		ENSG00000235092	100506299	2	8806766	8821993	-1	antisense
486	C15orf48	214.804	4.87238	0.969906	2.64859e-08	1.12681e-06	TRUE		ENSG00000166920	84419	15	45722727	45740959	1	protein_coding	chromosome 15 open reading frame 48 [Source:HGNC Symbol;Acc:29898]
453	AC092316.2	37.339	4.86673	0.933563	1.30714e-08	5.99658e-07	TRUE		ENSG00000265528	NA	19	8611743	8611812	1	miRNA
1555	FPR3	33.172	4.8561	1.7425	0.000189696	0.00244433	TRUE		ENSG00000187474	2359	19	52298416	52329442	1	protein_coding	formyl peptide receptor 3 [Source:HGNC Symbol;Acc:3828]
2232	RNA5SP498	12.9704	4.84941	2.42643	0.00117681	0.0104612	TRUE		ENSG00000223274	NA	X	1419149	1419268	-1	rRNA	RNA, 5S ribosomal pseudogene 498 [Source:HGNC Symbol;Acc:43398]
1233	CD14	1227.38	4.84133	1.51011	4.60113e-05	0.000755154	TRUE		ENSG00000170458	929	5	140011313	140013286	-1	protein_coding	CD14 molecule [Source:HGNC Symbol;Acc:1628]
2186	CRYBA4	11.2844	4.83028	2.26324	0.0010856	0.00986538	TRUE		ENSG00000196431	1413	22	27017928	27026636	1	protein_coding	crystallin, beta A4 [Source:HGNC Symbol;Acc:2396]
687	SYN1	55.3909	4.82778	1.11466	7.69381e-07	2.29169e-05	TRUE		ENSG00000008056	6853	X	47431303	47479252	-1	protein_coding	synapsin I [Source:HGNC Symbol;Acc:11494]
339	ZNF703	216.606	4.80153	0.835666	5.12652e-10	3.1484e-08	TRUE		ENSG00000183779	80139	8	37553269	37557537	1	protein_coding	zinc finger protein 703 [Source:HGNC Symbol;Acc:25883]
300	CDKN1C	230.964	4.79726	0.796196	9.80938e-11	6.83247e-09	TRUE		ENSG00000129757	1028	11	2904443	2907111	-1	protein_coding	cyclin-dependent kinase inhibitor 1C (p57, Kip2) [Source:HGNC Symbol;Acc:1786]
175	GFPT2	322.38	4.76831	0.673102	8.78047e-14	1.06137e-11	TRUE		ENSG00000131459	9945	5	179727690	179780387	-1	protein_coding	glutamine-fructose-6-phosphate transaminase 2 [Source:HGNC Symbol;Acc:4242]
330	RASSF4	168.301	4.75382	0.812733	3.1402e-10	1.98179e-08	TRUE		ENSG00000107551	83937	10	45454855	45491339	1	protein_coding	Ras association (RalGDS/AF-6) domain family member 4 [Source:HGNC Symbol;Acc:20793]
16	TBKBP1	454.685	4.73799	0.409978	4.34774e-32	5.84286e-29	TRUE	TBKBP1	ENSG00000198933	9755	17	45771447	45789416	1	protein_coding	TBK1 binding protein 1 [Source:HGNC Symbol;Acc:30140]
1026	C2orf62	90.8793	4.72482	1.32123	1.4501e-05	0.000289842	TRUE		ENSG00000158428	375307	2	219221579	219232822	1	protein_coding	chromosome 2 open reading frame 62 [Source:HGNC Symbol;Acc:25062]
1467	TMEM92	13.1927	4.72046	1.47822	0.00013139	0.00179745	TRUE		ENSG00000167105	162461	17	48348767	48358844	1	protein_coding	transmembrane protein 92 [Source:HGNC Symbol;Acc:26579]
825	SCARNA23	20.7725	4.71979	1.13736	3.13756e-06	7.79985e-05	TRUE		ENSG00000251869	677773	X	24762558	24762687	1	snoRNA	small Cajal body-specific RNA 23 [Source:HGNC Symbol;Acc:32581]
1650	MGLL	308.433	4.70779	1.81743	0.000252597	0.00306307	TRUE		ENSG00000074416	11343	3	127407909	127542051	-1	protein_coding	monoglyceride lipase [Source:HGNC Symbol;Acc:17038]
493	CTSD	5384.76	4.70131	0.942879	3.3388e-08	1.40217e-06	TRUE		ENSG00000117984	1509	11	1773982	1785222	-1	protein_coding	cathepsin D [Source:HGNC Symbol;Acc:2529]
412	PIF1	72.339	4.70127	0.874534	4.75193e-09	2.39043e-07	TRUE		ENSG00000140451	80119	15	65107831	65117867	-1	protein_coding	PIF1 5'-to-3' DNA helicase [Source:HGNC Symbol;Acc:26220]
1593	PODN	13.5455	4.69445	1.56214	0.000212147	0.00266991	TRUE		ENSG00000174348	127435	1	53527854	53551174	1	protein_coding	podocan [Source:HGNC Symbol;Acc:23174]
452	NXPH4	109.717	4.69056	0.906807	1.29736e-08	5.99146e-07	TRUE		ENSG00000182379	11247	12	57610578	57620232	1	protein_coding	neurexophilin 4 [Source:HGNC Symbol;Acc:8078]
1037	SLC7A11	67.5512	4.6667	1.30122	1.51459e-05	0.000299329	TRUE		ENSG00000151012	23657	4	139085251	139163503	-1	protein_coding	solute carrier family 7 (anionic amino acid transporter light chain, xc- system), member 11 [Source:HGNC Symbol;Acc:11059]
648	FGD2	164.411	4.66069	1.05054	4.53035e-07	1.42762e-05	TRUE		ENSG00000146192	221472	6	36973422	36996846	1	protein_coding	FYVE, RhoGEF and PH domain containing 2 [Source:HGNC Symbol;Acc:3664]
82	HNRNPA3P2	339.68	4.6582	0.551934	2.36631e-18	6.36008e-16	TRUE		ENSG00000227688	NA	20	35248806	35249826	1	pseudogene	heterogeneous nuclear ribonucleoprotein A3 pseudogene 2 [Source:HGNC Symbol;Acc:16605]
582	C9orf66	47.3978	4.64207	0.982802	1.30376e-07	4.62511e-06	TRUE		ENSG00000183784	157983	9	213108	215893	-1	protein_coding	chromosome 9 open reading frame 66 [Source:HGNC Symbol;Acc:26436]
402	OSR2	85.9974	4.6171	0.852495	4.11368e-09	2.10767e-07	TRUE		ENSG00000164920	116039	8	99956631	99964332	1	protein_coding	odd-skipped related transciption factor 2 [Source:HGNC Symbol;Acc:15830]
710	NRGN	118.498	4.61336	1.07946	9.58456e-07	2.76476e-05	TRUE		ENSG00000154146	4900	11	124609742	124617106	1	protein_coding	neurogranin (protein kinase C substrate, RC3) [Source:HGNC Symbol;Acc:8000]
1782	ARHGAP24	26.2501	4.60615	1.77425	0.000377183	0.00421994	TRUE		ENSG00000138639	83478	4	86396267	86923823	1	protein_coding	Rho GTPase activating protein 24 [Source:HGNC Symbol;Acc:25361]
166	DOCK5	861.641	4.5915	0.643146	6.00336e-14	7.6196e-12	TRUE		ENSG00000147459	80005	8	25042238	25275598	1	protein_coding	dedicator of cytokinesis 5 [Source:HGNC Symbol;Acc:23476]
229	FASLG	437.758	4.5879	0.697721	3.0836e-12	2.82924e-10	TRUE		ENSG00000117560	356	1	172628154	172636014	1	protein_coding	Fas ligand (TNF superfamily, member 6) [Source:HGNC Symbol;Acc:11936]
1780	C19orf59	246.036	4.58766	1.88558	0.000374336	0.0041922	TRUE		ENSG00000183019	199675	19	7741514	7744712	1	protein_coding	chromosome 19 open reading frame 59 [Source:HGNC Symbol;Acc:27291]
127	GPR114	260.042	4.58105	0.603281	2.31613e-15	3.85079e-13	TRUE		ENSG00000159618	221188	16	57576333	57625593	1	protein_coding	G protein-coupled receptor 114 [Source:HGNC Symbol;Acc:19010]
49	TTC38	2282.04	4.56454	0.488718	6.70114e-22	2.94412e-19	TRUE		ENSG00000075234	55020	22	46663858	46689905	1	protein_coding	tetratricopeptide repeat domain 38 [Source:HGNC Symbol;Acc:26082]
934	LCNL1	19.9379	4.55604	1.17853	8.08019e-06	0.000176989	TRUE		ENSG00000214402	401562	9	139876356	139880862	1	protein_coding	lipocalin-like 1 [Source:HGNC Symbol;Acc:34436]
935	MEIS2	25.3679	4.55378	1.1956	8.14539e-06	0.000178247	TRUE		ENSG00000134138	4212	15	37181406	37393504	-1	protein_coding	Meis homeobox 2 [Source:HGNC Symbol;Acc:7001]
1297	DLX2	15.8404	4.5519	1.3551	6.38029e-05	0.000996229	TRUE		ENSG00000115844	1746	2	172964167	172967628	-1	protein_coding	distal-less homeobox 2 [Source:HGNC Symbol;Acc:2915]
502	ACHE	109.831	4.54954	0.916009	3.70075e-08	1.52064e-06	TRUE		ENSG00000087085	43	7	100487615	100494594	-1	protein_coding	acetylcholinesterase (Yt blood group) [Source:HGNC Symbol;Acc:108]
2540	VENTX	64.1637	4.54684	4.86739	0.00221751	0.0172317	TRUE		ENSG00000151650	27287	10	135050908	135055433	1	protein_coding	VENT homeobox [Source:HGNC Symbol;Acc:13639]
414	RNF135	257.735	4.53807	0.848527	5.15683e-09	2.57797e-07	TRUE		ENSG00000181481	84282	17	29295803	29326929	1	protein_coding	ring finger protein 135 [Source:HGNC Symbol;Acc:21158]
320	DTHD1	120.098	4.53166	0.766748	2.33798e-10	1.51743e-08	TRUE		ENSG00000197057	401124	4	36283244	36347378	1	protein_coding	death domain containing 1 [Source:HGNC Symbol;Acc:37261]
1300	MIR642A	15.2314	4.51428	1.34001	6.45548e-05	0.00100465	TRUE		ENSG00000207773	100500845	19	46178186	46178282	1	miRNA	microRNA 642a [Source:HGNC Symbol;Acc:32898]
2090	RIN1	192.062	4.51005	2.25404	0.000850722	0.00807523	TRUE		ENSG00000174791	9610	11	66097713	66104311	-1	protein_coding	Ras and Rab interactor 1 [Source:HGNC Symbol;Acc:18749]
1696	RN7SL204P	11.2228	4.50005	1.5146	0.000294898	0.00346288	TRUE		ENSG00000264676	NA	2	236980939	236981196	1	misc_RNA	RNA, 7SL, cytoplasmic 204, pseudogene [Source:HGNC Symbol;Acc:46220]
418	DDAH2	439.897	4.49128	0.845777	6.10882e-09	3.02738e-07	TRUE		ENSG00000206395	23564	HSCHR6_MHC_QBL	31685048	31688627	-1	protein_coding	dimethylarginine dimethylaminohydrolase 2 [Source:HGNC Symbol;Acc:2716]
331	CNR2	77.9938	4.47003	0.762	3.42811e-10	2.15754e-08	TRUE		ENSG00000188822	1269	1	24197016	24285549	-1	protein_coding	cannabinoid receptor 2 (macrophage) [Source:HGNC Symbol;Acc:2160]
858	BTK	84.9173	4.46149	1.1375	4.39603e-06	0.000105382	TRUE		ENSG00000010671	695	X	100604435	100641183	-1	protein_coding	Bruton agammaglobulinemia tyrosine kinase [Source:HGNC Symbol;Acc:1133]
220	PLEKHO2	1128.84	4.45715	0.673089	2.21816e-12	2.12925e-10	TRUE		ENSG00000241839	80301	15	65134088	65160206	1	protein_coding	pleckstrin homology domain containing, family O member 2 [Source:HGNC Symbol;Acc:30026]
619	AC000003.2	51.3328	4.4495	0.976399	2.70475e-07	8.96847e-06	TRUE		ENSG00000264194	NA	17	10048831	10050277	1	protein_coding	CDNA FLJ25865 fis, clone CBR01927 [Source:UniProtKB/TrEMBL;Acc:Q8N7A4]
1822	TST	18.8029	4.44858	1.71252	0.000423835	0.00463077	TRUE		ENSG00000128311	7263	22	37406900	37415681	-1	protein_coding	thiosulfate sulfurtransferase (rhodanese) [Source:HGNC Symbol;Acc:12388]
823	NDST1	97.3904	4.43915	1.10974	3.10169e-06	7.72752e-05	TRUE		ENSG00000070614	3340	5	149865381	149937773	1	protein_coding	N-deacetylase/N-sulfotransferase (heparan glucosaminyl) 1 [Source:HGNC Symbol;Acc:7680]
2441	ADAP2	344.478	4.42143	3.65314	0.00182671	0.0148246	TRUE		ENSG00000184060	55803	17	29233362	29286340	1	protein_coding	ArfGAP with dual PH domains 2 [Source:HGNC Symbol;Acc:16487]
2219	FCGR3B	8.03236	4.41435	2.04287	0.00114969	0.0102842	TRUE		ENSG00000162747	2215	1	161592986	161601753	-1	protein_coding	Fc fragment of IgG, low affinity IIIb, receptor (CD16b) [Source:HGNC Symbol;Acc:3620]
671	SDS	187.311	4.39587	1.00118	5.76283e-07	1.75778e-05	TRUE		ENSG00000135094	10993	12	113830250	113864106	-1	protein_coding	serine dehydratase [Source:HGNC Symbol;Acc:10691]
985	DRAXIN	96.5745	4.38598	1.18986	1.11238e-05	0.0002311	TRUE		ENSG00000162490	374946	1	11751786	11785914	1	protein_coding	dorsal inhibitory axon guidance protein [Source:HGNC Symbol;Acc:25054]
1576	ALDH1A2	15.6381	4.36242	1.48542	0.000202524	0.00257987	TRUE		ENSG00000128918	101928635	15	58245622	58790065	-1	protein_coding	aldehyde dehydrogenase 1 family, member A2 [Source:HGNC Symbol;Acc:15472]
651	RHOU	187.712	4.34812	0.977726	4.61232e-07	1.44942e-05	TRUE		ENSG00000116574	58480	1	228870824	228882416	1	protein_coding	ras homolog family member U [Source:HGNC Symbol;Acc:17794]
1842	AK4	35.0554	4.33638	1.7622	0.000454943	0.00491657	TRUE		ENSG00000162433	100507855	1	65613232	65697828	1	protein_coding	adenylate kinase 4 [Source:HGNC Symbol;Acc:363]
38	PTGDS	1053.22	4.32885	0.448292	3.13986e-23	1.79333e-20	TRUE		ENSG00000107317	5730	9	139871956	139879887	1	protein_coding	prostaglandin D2 synthase 21kDa (brain) [Source:HGNC Symbol;Acc:9592]
39	METRNL	1953.31	4.32122	0.447238	3.08969e-23	1.79333e-20	TRUE		ENSG00000176845	284207	17	81037567	81052864	1	protein_coding	meteorin, glial cell differentiation regulator-like [Source:HGNC Symbol;Acc:27584]
2608	AC005083.1	11.2711	4.31901	2.76232	0.00245467	0.0186063	TRUE		ENSG00000233834	100506098	7	20257200	20261323	1	processed_transcript
804	AGPAT2	66.0364	4.31377	1.06415	2.60581e-06	6.65165e-05	TRUE		ENSG00000169692	10555	9	139567595	139581875	-1	protein_coding	1-acylglycerol-3-phosphate O-acyltransferase 2 [Source:HGNC Symbol;Acc:325]
1891	ACOX2	22.3581	4.31259	1.72921	0.000504889	0.00531208	TRUE		ENSG00000168306	8309	3	58490863	58523046	-1	protein_coding	acyl-CoA oxidase 2, branched chain [Source:HGNC Symbol;Acc:120]
1886	NCF1C	21.6329	4.29428	1.70948	0.000499195	0.00527015	TRUE		ENSG00000165178	654817	7	74572445	74587848	-1	pseudogene	neutrophil cytosolic factor 1C pseudogene [Source:HGNC Symbol;Acc:32523]
1188	LILRA6	78.9261	4.28897	1.28117	3.47836e-05	0.000595702	TRUE		ENSG00000244482	NA	19	54720737	54746649	-1	protein_coding	leukocyte immunoglobulin-like receptor, subfamily A (with TM domain), member 6 [Source:HGNC Symbol;Acc:15495]
1960	C6orf25	210.387	4.26511	1.89538	0.000613814	0.00622423	TRUE		ENSG00000204420	80739	6	31686371	31694491	1	protein_coding	chromosome 6 open reading frame 25 [Source:HGNC Symbol;Acc:13937]
446	METTL7A	142.849	4.26255	0.818202	1.19786e-08	5.59958e-07	TRUE		ENSG00000185432	25840	12	51317255	51326300	1	protein_coding	methyltransferase like 7A [Source:HGNC Symbol;Acc:24550]
1191	MRAS	99.9994	4.25999	1.27162	3.54389e-05	0.000605109	TRUE		ENSG00000158186	22808	3	138066539	138124375	1	protein_coding	muscle RAS oncogene homolog [Source:HGNC Symbol;Acc:7227]
410	PTMS	188.758	4.24165	0.790504	4.71542e-09	2.38049e-07	TRUE		ENSG00000159335	5763	12	6874682	6880116	1	protein_coding	parathymosin [Source:HGNC Symbol;Acc:9629]
36	TBX21	1973.77	4.22562	0.421522	8.83625e-25	5.45603e-22	TRUE		ENSG00000073861	30009	17	45810610	45823485	1	protein_coding	T-box 21 [Source:HGNC Symbol;Acc:11599]
684	OSCAR	40.9762	4.22173	0.961921	7.47061e-07	2.23395e-05	TRUE		ENSG00000170909	126014	19	54597933	54606000	-1	protein_coding	osteoclast associated, immunoglobulin-like receptor [Source:HGNC Symbol;Acc:29960]
296	KIF19	129.899	4.21915	0.696579	8.85834e-11	6.24623e-09	TRUE		ENSG00000196169	124602	17	72322349	72351959	1	protein_coding	kinesin family member 19 [Source:HGNC Symbol;Acc:26735]
1444	GSC	22.1025	4.21325	1.38124	0.000118557	0.00165055	TRUE		ENSG00000133937	145258	14	95234553	95236562	-1	protein_coding	goosecoid homeobox [Source:HGNC Symbol;Acc:4612]
1455	LOXL3	22.5514	4.20993	1.39437	0.000125197	0.00172825	TRUE		ENSG00000115318	84695	2	74759541	74782817	-1	protein_coding	lysyl oxidase-like 3 [Source:HGNC Symbol;Acc:13869]
120	TPST2	484.937	4.18638	0.544054	1.03665e-15	1.85026e-13	TRUE		ENSG00000128294	8459	22	26921458	26992681	-1	protein_coding	tyrosylprotein sulfotransferase 2 [Source:HGNC Symbol;Acc:12021]
857	PLBD1	246.059	4.1801	1.06629	4.40055e-06	0.000105382	TRUE		ENSG00000121316	79887	12	14656595	14721283	-1	protein_coding	phospholipase B domain containing 1 [Source:HGNC Symbol;Acc:26215]
2626	KCNB1	10.2746	4.18008	2.68995	0.0025248	0.0189867	TRUE		ENSG00000158445	3745	20	47980414	48099184	-1	protein_coding	potassium voltage-gated channel, Shab-related subfamily, member 1 [Source:HGNC Symbol;Acc:6231]
31	PRF1	3793.34	4.16655	0.401469	2.31504e-26	1.65279e-23	TRUE		ENSG00000180644	5551	10	72357104	72362531	-1	protein_coding	perforin 1 (pore forming protein) [Source:HGNC Symbol;Acc:9360]
950	2001-03-01	253.644	4.15716	1.11174	8.98784e-06	0.000193837	TRUE		ENSG00000145416	55016	4	164445450	165305202	-1	protein_coding	membrane-associated ring finger (C3HC4) 1, E3 ubiquitin protein ligase [Source:HGNC Symbol;Acc:26077]
670	TRIB1	440.426	4.14452	0.939861	5.72253e-07	1.74782e-05	TRUE		ENSG00000173334	10221	8	126442563	126450647	1	protein_coding	tribbles pseudokinase 1 [Source:HGNC Symbol;Acc:16891]
1890	TGFBI	492.422	4.1427	1.7439	0.000503432	0.00530263	TRUE		ENSG00000120708	7045	5	135364584	135399507	1	protein_coding	transforming growth factor, beta-induced, 68kDa [Source:HGNC Symbol;Acc:11771]
223	NTNG2	102.14	4.12464	0.622714	2.41547e-12	2.29067e-10	TRUE		ENSG00000196358	84628	9	135037334	135119921	1	protein_coding	netrin G2 [Source:HGNC Symbol;Acc:14288]
128	ABI3	1037.28	4.12178	0.543232	2.32605e-15	3.85079e-13	TRUE		ENSG00000108798	51225	17	47287589	47300587	1	protein_coding	ABI family, member 3 [Source:HGNC Symbol;Acc:29859]
286	SOX13	260.227	4.1123	0.674407	7.30311e-11	5.28058e-09	TRUE		ENSG00000143842	9580	1	204042243	204096863	1	protein_coding	SRY (sex determining region Y)-box 13 [Source:HGNC Symbol;Acc:11192]
2559	TNFRSF21	254.635	4.10508	5.15273	0.00228155	0.0176096	TRUE		ENSG00000146072	27242	6	47199268	47277641	-1	protein_coding	tumor necrosis factor receptor superfamily, member 21 [Source:HGNC Symbol;Acc:13469]
688	CEBPB	896.259	4.09764	0.943119	7.7373e-07	2.30165e-05	TRUE		ENSG00000172216	1051	20	48807376	48809212	1	protein_coding	CCAAT/enhancer binding protein (C/EBP), beta [Source:HGNC Symbol;Acc:1834]
41	CHST12	589.859	4.09619	0.426504	5.71661e-23	3.10956e-20	TRUE		ENSG00000136213	55501	7	2443223	2474242	1	protein_coding	carbohydrate (chondroitin 4) sulfotransferase 12 [Source:HGNC Symbol;Acc:17423]
53	MIB2	1196.47	4.09142	0.442279	1.59936e-21	6.52482e-19	TRUE		ENSG00000197530	142678	1	1550795	1565990	1	protein_coding	mindbomb E3 ubiquitin protein ligase 2 [Source:HGNC Symbol;Acc:30577]
1115	AC019221.4	26.6489	4.08438	1.13917	2.19357e-05	0.000404148	TRUE		ENSG00000243637	NA	2	234263220	234301045	1	processed_transcript
609	PDLIM7	480.481	4.06873	0.882623	2.33108e-07	7.88976e-06	TRUE		ENSG00000196923	9260	5	176910395	176924607	-1	protein_coding	PDZ and LIM domain 7 (enigma) [Source:HGNC Symbol;Acc:22958]
1219	ATP8B4	29.2146	4.06678	1.21015	4.18592e-05	0.000694979	TRUE		ENSG00000104043	79895	15	50150435	50475014	-1	protein_coding	ATPase, class I, type 8B, member 4 [Source:HGNC Symbol;Acc:13536]
879	ODF3B	438.504	4.06582	1.04561	5.20688e-06	0.000121384	TRUE		ENSG00000177989	440836	22	50968139	50971009	-1	protein_coding	outer dense fiber of sperm tails 3B [Source:HGNC Symbol;Acc:34388]
2414	DPYSL3	11.7922	4.06208	1.95556	0.00172602	0.0141895	TRUE		ENSG00000113657	1809	5	146770374	146889619	-1	protein_coding	dihydropyrimidinase-like 3 [Source:HGNC Symbol;Acc:3015]
1169	DOCK4	44.2187	4.06111	1.18438	3.14279e-05	0.000548512	TRUE		ENSG00000128512	9732	7	111366166	111846466	-1	protein_coding	dedicator of cytokinesis 4 [Source:HGNC Symbol;Acc:19192]
2265	SAPCD2	19.5056	4.03516	1.90134	0.00125069	0.0109557	TRUE		ENSG00000186193	101928672	9	139956581	139965040	-1	protein_coding	suppressor APC domain containing 2 [Source:HGNC Symbol;Acc:28055]
46	CD8B	3191.19	4.02737	0.425664	2.29417e-22	1.11516e-19	TRUE		ENSG00000172116	100996919	2	87042462	87089047	-1	protein_coding	CD8b molecule [Source:HGNC Symbol;Acc:1707]
26	SPON2	1165.58	4.01744	0.379892	2.90388e-27	2.4061e-24	TRUE	SPON2	ENSG00000159674	100130872	4	1160720	1202750	-1	protein_coding	spondin 2, extracellular matrix protein [Source:HGNC Symbol;Acc:11253]
2589	TMEM176A	216.588	4.01516	5.82937	0.00237561	0.0181455	TRUE		ENSG00000002933	55365	7	150497491	150502208	1	protein_coding	transmembrane protein 176A [Source:HGNC Symbol;Acc:24930]
2201	KLRC1	183.418	4.01294	2.03932	0.00111329	0.0100362	TRUE		ENSG00000134545	3821	12	10594863	10607284	-1	protein_coding	killer cell lectin-like receptor subfamily C, member 1 [Source:HGNC Symbol;Acc:6374]
2248	FZD4	9.67795	4.00927	1.70181	0.00121277	0.0107059	TRUE		ENSG00000174804	8322	11	86656721	86666433	-1	protein_coding	frizzled family receptor 4 [Source:HGNC Symbol;Acc:4042]
222	TRGV2	111.127	4.00494	0.604566	2.4164e-12	2.29067e-10	TRUE		ENSG00000233306	NA	7	38402465	38403119	-1	TR_V_gene	T cell receptor gamma variable 2 [Source:HGNC Symbol;Acc:12287]
2406	NR6A1	17.4613	3.99506	2.06716	0.00169761	0.0140027	TRUE		ENSG00000148200	2649	9	127279554	127533589	-1	protein_coding	nuclear receptor subfamily 6, group A, member 1 [Source:HGNC Symbol;Acc:7985]
437	F2R	611.571	3.9895	0.75964	9.52598e-09	4.53966e-07	TRUE		ENSG00000181104	2149	5	76011868	76031606	1	protein_coding	coagulation factor II (thrombin) receptor [Source:HGNC Symbol;Acc:3537]
1834	LANCL3	17.3081	3.97522	1.53213	0.00044542	0.00483424	TRUE		ENSG00000147036	347404	X	37430822	37543716	1	protein_coding	LanC lantibiotic synthetase component C-like 3 (bacterial) [Source:HGNC Symbol;Acc:24767]
2416	LRG1	187.758	3.97465	2.42122	0.00173062	0.0142204	TRUE		ENSG00000171236	116844	19	4536421	4540486	-1	protein_coding	leucine-rich alpha-2-glycoprotein 1 [Source:HGNC Symbol;Acc:29480]
2046	C19orf38	786.862	3.96835	1.79085	0.000748036	0.007266	TRUE		ENSG00000214212	255809	19	10947251	10980466	1	protein_coding	chromosome 19 open reading frame 38 [Source:HGNC Symbol;Acc:34073]
537	CD160	174.734	3.96401	0.808599	5.88753e-08	2.26061e-06	TRUE		ENSG00000117281	11126	1	145695798	145715614	-1	protein_coding	CD160 molecule [Source:HGNC Symbol;Acc:17013]
379	PDLIM1	177.35	3.9626	0.717195	2.03714e-09	1.11876e-07	TRUE		ENSG00000107438	9124	10	96997329	97050781	-1	protein_coding	PDZ and LIM domain 1 [Source:HGNC Symbol;Acc:2067]
35	CST7	5575.23	3.9534	0.389398	2.48211e-25	1.57518e-22	TRUE		ENSG00000077984	8530	20	24929866	24940564	1	protein_coding	cystatin F (leukocystatin) [Source:HGNC Symbol;Acc:2479]
77	PRR5L	489.309	3.95204	0.459321	5.54068e-19	1.58228e-16	TRUE		ENSG00000135362	79899	11	36317838	36486754	1	protein_coding	proline rich 5 like [Source:HGNC Symbol;Acc:25878]
2448	AIF1	7820.39	3.93724	2.40583	0.00184936	0.0149581	TRUE		ENSG00000204472	199	6	31582961	31584798	1	protein_coding	allograft inflammatory factor 1 [Source:HGNC Symbol;Acc:352]
914	RN7SL381P	25.0521	3.93643	1.01714	6.75721e-06	0.000151348	TRUE		ENSG00000263968	NA	16	85692984	85693279	1	misc_RNA	RNA, 7SL, cytoplasmic 381, pseudogene [Source:HGNC Symbol;Acc:46397]
1025	TTYH3	333.463	3.9351	1.08538	1.44877e-05	0.000289831	TRUE		ENSG00000136295	80727	7	2671585	2704436	1	protein_coding	tweety family member 3 [Source:HGNC Symbol;Acc:22222]
161	SIGLEC9	132.692	3.9254	0.546158	4.91781e-14	6.42013e-12	TRUE		ENSG00000129450	27180	19	51628165	51639908	1	protein_coding	sialic acid binding Ig-like lectin 9 [Source:HGNC Symbol;Acc:10878]
1346	NEIL3	45.8166	3.92272	1.25066	7.7476e-05	0.00116309	TRUE		ENSG00000109674	55247	4	178230990	178284097	1	protein_coding	nei endonuclease VIII-like 3 (E. coli) [Source:HGNC Symbol;Acc:24573]
1108	SDPR	122.213	3.91764	1.11012	2.1354e-05	0.000395663	TRUE		ENSG00000168497	8436	2	192699028	192711981	-1	protein_coding	serum deprivation response [Source:HGNC Symbol;Acc:10690]
2222	CLEC1B	13.6468	3.91533	1.74418	0.00115262	0.0102883	TRUE		ENSG00000165682	51266	12	10138241	10166023	-1	protein_coding	C-type lectin domain family 1, member B [Source:HGNC Symbol;Acc:24356]
2812	OR2B11	10.437	3.91177	3.10295	0.00342223	0.0238949	TRUE		ENSG00000177535	127623	1	247614255	247615308	-1	protein_coding	olfactory receptor, family 2, subfamily B, member 11 [Source:HGNC Symbol;Acc:31249]
2251	IFI30	230.342	3.91028	2.01414	0.00121831	0.0107424	TRUE		ENSG00000216490	10437	19	18283972	18288927	1	protein_coding	interferon, gamma-inducible protein 30 [Source:HGNC Symbol;Acc:5398]
297	GLB1L2	490.193	3.90836	0.644927	9.23485e-11	6.49167e-09	TRUE		ENSG00000149328	89944	11	134201768	134248235	1	protein_coding	galactosidase, beta 1-like 2 [Source:HGNC Symbol;Acc:25129]
580	MLTK	288.343	3.90665	0.822353	1.26016e-07	4.48437e-06	TRUE		ENSG00000091436	51776	2	173940163	174132738	1	protein_coding	Mitogen-activated protein kinase kinase kinase MLT [Source:UniProtKB/Swiss-Prot;Acc:Q9NYL2]
1504	AP000462.1	38.6259	3.89862	1.32703	0.000151812	0.0020247	TRUE		ENSG00000256315	NA	11	115267474	115268376	1	processed_transcript
2336	KLF4	1575.17	3.89721	2.12035	0.00144278	0.0122626	TRUE		ENSG00000136826	9314	9	110247133	110252763	-1	protein_coding	Kruppel-like factor 4 (gut) [Source:HGNC Symbol;Acc:6348]
2294	CBFA2T3	14.421	3.89078	1.81929	0.00133583	0.0115556	TRUE		ENSG00000129993	863	16	88941266	89043612	-1	protein_coding	core-binding factor, runt domain, alpha subunit 2; translocated to, 3 [Source:HGNC Symbol;Acc:1537]
106	EIF4EBP1	819.794	3.88587	0.490534	1.77548e-16	3.58961e-14	TRUE		ENSG00000187840	1978	8	37887859	37917883	1	protein_coding	eukaryotic translation initiation factor 4E binding protein 1 [Source:HGNC Symbol;Acc:3288]
341	APOBR	379.675	3.88057	0.672306	5.20765e-10	3.18112e-08	TRUE		ENSG00000184730	55911	16	28505970	28510291	1	protein_coding	apolipoprotein B receptor [Source:HGNC Symbol;Acc:24087]
895	ADM	264.341	3.88039	1.0068	6.23854e-06	0.000142668	TRUE		ENSG00000148926	133	11	10326227	10328944	1	protein_coding	adrenomedullin [Source:HGNC Symbol;Acc:259]
169	MXRA7	1015.62	3.87217	0.541862	6.53889e-14	8.16325e-12	TRUE		ENSG00000182534	439921	17	74668633	74707098	-1	protein_coding	matrix-remodelling associated 7 [Source:HGNC Symbol;Acc:7541]
830	IGF2BP2	71.8951	3.86518	0.961802	3.24618e-06	8.0262e-05	TRUE		ENSG00000073792	10644	3	185361527	185542844	-1	protein_coding	insulin-like growth factor 2 mRNA binding protein 2 [Source:HGNC Symbol;Acc:28867]
382	JAKMIP1	103.901	3.85801	0.69751	2.17536e-09	1.18329e-07	TRUE		ENSG00000152969	152789	4	6027926	6202318	-1	protein_coding	janus kinase and microtubule interacting protein 1 [Source:HGNC Symbol;Acc:26460]
428	UBA52P6	47.2714	3.85386	0.725938	8.10971e-09	3.93364e-07	TRUE		ENSG00000215221	NA	9	22012154	22012535	1	pseudogene	ubiquitin A-52 residue ribosomal protein fusion product 1 pseudogene 6 [Source:HGNC Symbol;Acc:36763]
276	LRRC16B	95.947	3.85076	0.621166	4.22238e-11	3.19419e-09	TRUE		ENSG00000186648	90668	14	24521206	24538937	1	protein_coding	leucine rich repeat containing 16B [Source:HGNC Symbol;Acc:20272]
499	SH3BP2	3594.17	3.841	0.767173	3.63379e-08	1.50667e-06	TRUE		ENSG00000087266	6452	4	2794750	2842825	1	protein_coding	SH3-domain binding protein 2 [Source:HGNC Symbol;Acc:10825]
269	ADAM28	167.235	3.83653	0.612859	2.87896e-11	2.23405e-09	TRUE		ENSG00000042980	10863	8	24151553	24216531	1	protein_coding	ADAM metallopeptidase domain 28 [Source:HGNC Symbol;Acc:206]
704	SRGAP2B	49.2561	3.83168	0.887328	9.36999e-07	2.72008e-05	TRUE		ENSG00000196369	NA	1	143913615	144094424	1	pseudogene	SLIT-ROBO Rho GTPase activating protein 2B [Source:HGNC Symbol;Acc:35237]
839	STYK1	55.1755	3.81505	0.949261	3.67754e-06	9.00505e-05	TRUE		ENSG00000060140	55359	12	10771538	10826917	-1	protein_coding	serine/threonine/tyrosine kinase 1 [Source:HGNC Symbol;Acc:18889]
2683	ITGAD	100.778	3.80954	3.54794	0.00277129	0.0203685	TRUE		ENSG00000156886	3681	16	31404633	31437826	1	protein_coding	integrin, alpha D [Source:HGNC Symbol;Acc:6146]
505	TRGV9	114.508	3.80262	0.759585	3.77626e-08	1.54398e-06	TRUE		ENSG00000211695	NA	7	38356618	38358462	-1	TR_V_gene	T cell receptor gamma variable 9 [Source:HGNC Symbol;Acc:12295]
2074	HBA1	29.2872	3.80064	1.67395	0.000804445	0.00770295	TRUE		ENSG00000206172	3040	16	226679	227521	1	protein_coding	hemoglobin, alpha 1 [Source:HGNC Symbol;Acc:4823]
2554	F13A1	176.391	3.78833	2.61175	0.00227143	0.017556	TRUE		ENSG00000124491	2162	6	6144318	6321246	-1	protein_coding	coagulation factor XIII, A1 polypeptide [Source:HGNC Symbol;Acc:3531]
618	TNFSF9	64.8716	3.77902	0.821536	2.67944e-07	8.89747e-06	TRUE		ENSG00000125657	8744	19	6531010	6535931	1	protein_coding	tumor necrosis factor (ligand) superfamily, member 9 [Source:HGNC Symbol;Acc:11939]
440	CD63	6835.34	3.77546	0.717453	9.79156e-09	4.63143e-07	TRUE		ENSG00000135404	967	12	56119107	56123491	-1	protein_coding	CD63 molecule [Source:HGNC Symbol;Acc:1692]
1570	TRGV1	14.5585	3.7476	1.25192	0.000199222	0.00254412	TRUE		ENSG00000211701	NA	7	38407187	38407770	-1	TR_V_gene	T cell receptor gamma variable 1 (non-functional) [Source:HGNC Symbol;Acc:12284]
102	CMC1	2115.85	3.74413	0.469831	1.23843e-16	2.59571e-14	TRUE		ENSG00000187118	152100	3	28283075	28366633	1	protein_coding	C-x(9)-C motif containing 1 [Source:HGNC Symbol;Acc:28783]
768	GRN	3016.62	3.73435	0.892992	1.78861e-06	4.77925e-05	TRUE		ENSG00000030582	2896	17	42422614	42430470	1	protein_coding	granulin [Source:HGNC Symbol;Acc:4601]
61	TRGC2	1408.72	3.73094	0.412158	1.11985e-20	3.99752e-18	TRUE		ENSG00000227191	NA	7	38279181	38289173	-1	TR_C_gene	T cell receptor gamma constant 2 [Source:HGNC Symbol;Acc:12276]
787	SHB	40.1296	3.72145	0.89421	2.23699e-06	5.82076e-05	TRUE		ENSG00000107338	6461	9	37919131	38069210	-1	protein_coding	Src homology 2 domain containing adaptor protein B [Source:HGNC Symbol;Acc:10838]
1442	DNAJC28	19.0433	3.71188	1.18549	0.000116866	0.00162899	TRUE		ENSG00000177692	54943	21	34860497	34864027	-1	protein_coding	DnaJ (Hsp40) homolog, subfamily C, member 28 [Source:HGNC Symbol;Acc:1297]
1599	NANOS3	20.9407	3.70705	1.28649	0.000216274	0.00271024	TRUE		ENSG00000187556	342977	19	13972877	13991571	1	protein_coding	nanos homolog 3 (Drosophila) [Source:HGNC Symbol;Acc:22048]
1244	LINC00937	66.2604	3.70472	1.1174	4.81001e-05	0.000782157	TRUE		ENSG00000226091	389634	12	8448582	8549399	-1	lincRNA	long intergenic non-protein coding RNA 937 [Source:HGNC Symbol;Acc:48629]
208	KLRF1	268.543	3.70296	0.550772	1.33603e-12	1.35057e-10	TRUE		ENSG00000150045	51348	12	9980077	9997606	1	protein_coding	killer cell lectin-like receptor subfamily F, member 1 [Source:HGNC Symbol;Acc:13342]
1937	SGMS2	34.7587	3.69894	1.50134	0.000573851	0.00589223	TRUE		ENSG00000164023	166929	4	108745719	108836203	1	protein_coding	sphingomyelin synthase 2 [Source:HGNC Symbol;Acc:28395]
91	SLC2A8	224.259	3.69697	0.445166	7.93982e-18	1.88951e-15	TRUE		ENSG00000136856	29988	9	130159421	130170703	1	protein_coding	solute carrier family 2 (facilitated glucose transporter), member 8 [Source:HGNC Symbol;Acc:13812]
691	TNFRSF12A	115.024	3.68559	0.844381	8.21826e-07	2.43205e-05	TRUE		ENSG00000006327	51330	16	3068446	3072384	1	protein_coding	tumor necrosis factor receptor superfamily, member 12A [Source:HGNC Symbol;Acc:18152]
523	HOTAIRM1	398.919	3.6833	0.740801	4.48525e-08	1.76672e-06	TRUE		ENSG00000233429	100506311	7	27135266	27139884	1	antisense	HOXA transcript antisense RNA, myeloid-specific 1 [Source:HGNC Symbol;Acc:37117]
64	TMCC3	544.411	3.6784	0.410655	2.62131e-20	8.93827e-18	TRUE		ENSG00000057704	57458	12	94960900	95044338	-1	protein_coding	transmembrane and coiled-coil domain family 3 [Source:HGNC Symbol;Acc:29199]
397	MON1A	88.013	3.67809	0.673936	3.32634e-09	1.73501e-07	TRUE		ENSG00000164077	84315	3	49946302	49967606	-1	protein_coding	MON1 secretory trafficking family member A [Source:HGNC Symbol;Acc:28207]
1565	CLIC3	34.417	3.6744	1.28595	0.000196221	0.00251422	TRUE		ENSG00000169583	9022	9	139889087	139891255	-1	protein_coding	chloride intracellular channel 3 [Source:HGNC Symbol;Acc:2064]
347	IER3	816.808	3.66638	0.638158	6.55153e-10	3.93885e-08	TRUE		ENSG00000137331	8870	6	30710976	30712331	-1	protein_coding	immediate early response 3 [Source:HGNC Symbol;Acc:5392]
1610	ANKRD9	17.6865	3.66615	1.26915	0.000223657	0.00278304	TRUE		ENSG00000156381	122416	14	102973179	102976136	-1	protein_coding	ankyrin repeat domain 9 [Source:HGNC Symbol;Acc:20096]
63	SERTAD3	1479.82	3.6602	0.406887	1.84281e-20	6.37892e-18	TRUE		ENSG00000167565	29946	19	40946751	40950612	-1	protein_coding	SERTA domain containing 3 [Source:HGNC Symbol;Acc:17931]
714	BAIAP2	262.464	3.65953	0.846851	9.7643e-07	2.80245e-05	TRUE		ENSG00000175866	10458	17	79008948	79091232	1	protein_coding	BAI1-associated protein 2 [Source:HGNC Symbol;Acc:947]
2735	APBB2	9.98819	3.65834	2.0353	0.00300047	0.021597	TRUE		ENSG00000163697	323	4	40812044	41218731	-1	protein_coding	amyloid beta (A4) precursor protein-binding, family B, member 2 [Source:HGNC Symbol;Acc:582]
43	LLGL2	2069.25	3.65432	0.382667	1.07811e-22	5.59784e-20	TRUE		ENSG00000073350	3993	17	73521161	73571289	1	protein_coding	lethal giant larvae homolog 2 (Drosophila) [Source:HGNC Symbol;Acc:6629]
490	CTBP2	182.909	3.64373	0.722125	3.02524e-08	1.27754e-06	TRUE		ENSG00000175029	1488	10	126676421	126849739	-1	protein_coding	C-terminal binding protein 2 [Source:HGNC Symbol;Acc:2495]
476	GPR27	149.205	3.64287	0.713043	2.32475e-08	1.00972e-06	TRUE		ENSG00000170837	2850	3	71803201	71805647	1	protein_coding	G protein-coupled receptor 27 [Source:HGNC Symbol;Acc:4482]
187	TOR2A	242.904	3.63287	0.518842	1.81591e-13	2.05378e-11	TRUE		ENSG00000160404	27433	9	130493803	130497604	-1	protein_coding	torsin family 2, member A [Source:HGNC Symbol;Acc:11996]
2855	VSTM2B	5.99854	3.62188	2.28157	0.00364824	0.0250896	TRUE		ENSG00000187135	342865	19	30017406	30055386	1	protein_coding	V-set and transmembrane domain containing 2B [Source:HGNC Symbol;Acc:33595]
119	CEP78	1675.99	3.61875	0.469456	1.02218e-15	1.83879e-13	TRUE		ENSG00000148019	84131	9	80850978	80894606	1	protein_coding	centrosomal protein 78kDa [Source:HGNC Symbol;Acc:25740]
1707	CNTLN	45.445	3.61705	1.33201	0.000302862	0.003532	TRUE		ENSG00000044459	54875	9	17134980	17503921	1	protein_coding	centlein, centrosomal protein [Source:HGNC Symbol;Acc:23432]
232	EFHD2	5327.55	3.61571	0.548299	3.29699e-12	3.00092e-10	TRUE		ENSG00000142634	79180	1	15736391	15756839	1	protein_coding	EF-hand domain family, member D2 [Source:HGNC Symbol;Acc:28670]
205	MYO6	2285.95	3.60997	0.531807	8.81243e-13	9.02819e-11	TRUE		ENSG00000196586	4646	6	76458909	76629254	1	protein_coding	myosin VI [Source:HGNC Symbol;Acc:7605]
389	TRIO	288.121	3.60682	0.656215	2.79562e-09	1.49226e-07	TRUE		ENSG00000038382	7204	5	14143811	14532235	1	protein_coding	trio Rho guanine nucleotide exchange factor [Source:HGNC Symbol;Acc:12303]
608	MAP3K8	3875.32	3.59988	0.773136	2.20553e-07	7.48702e-06	TRUE		ENSG00000107968	1326	10	30722866	30750762	1	protein_coding	mitogen-activated protein kinase kinase kinase 8 [Source:HGNC Symbol;Acc:6860]
719	AL589739.1	180.181	3.58434	0.829359	1.00637e-06	2.86677e-05	TRUE		ENSG00000269753	NA	1	2258581	2259042	1	protein_coding	Uncharacterized protein [Source:UniProtKB/TrEMBL;Acc:M0QY59]
793	EPHX4	61.4221	3.58433	0.864524	2.31408e-06	5.98048e-05	TRUE		ENSG00000172031	253152	1	92495539	92529093	1	protein_coding	epoxide hydrolase 4 [Source:HGNC Symbol;Acc:23758]
2238	ZG16B	18.7343	3.57748	1.6613	0.0011935	0.0105767	TRUE		ENSG00000162078	124220	16	2880170	2888967	1	protein_coding	zymogen granule protein 16B [Source:HGNC Symbol;Acc:30456]
100	CMIP	1807.43	3.56825	0.443451	6.86223e-17	1.47901e-14	TRUE		ENSG00000153815	80790	16	81478775	81745367	1	protein_coding	c-Maf inducing protein [Source:HGNC Symbol;Acc:24319]
3162	MYCL	8.90975	3.56397	3.66311	0.00544421	0.0336978	TRUE		ENSG00000116990	4610	1	40361098	40367928	-1	protein_coding	v-myc avian myelocytomatosis viral oncogene lung carcinoma derived homolog [Source:HGNC Symbol;Acc:7555]
1271	ALDH2	273.135	3.56367	1.08792	5.62672e-05	0.000895181	TRUE		ENSG00000111275	217	12	112204691	112247782	1	protein_coding	aldehyde dehydrogenase 2 family (mitochondrial) [Source:HGNC Symbol;Acc:404]
1011	PRKAR2B	96.4129	3.56277	0.965968	1.30116e-05	0.000263764	TRUE		ENSG00000005249	5577	7	106685094	106802256	1	protein_coding	protein kinase, cAMP-dependent, regulatory, type II, beta [Source:HGNC Symbol;Acc:9392]
971	DOCK6	52.5781	3.5594	0.946209	1.01005e-05	0.000212875	TRUE		ENSG00000130158	57572	19	11309971	11373157	-1	protein_coding	dedicator of cytokinesis 6 [Source:HGNC Symbol;Acc:19189]
90	ARHGEF12	504.875	3.55879	0.426959	6.46001e-18	1.55353e-15	TRUE		ENSG00000196914	23365	11	120207787	120360645	1	protein_coding	Rho guanine nucleotide exchange factor (GEF) 12 [Source:HGNC Symbol;Acc:14193]
2252	LST1	3523.98	3.5554	1.71612	0.00121941	0.010748	TRUE		ENSG00000204482	7940	6	31553901	31556686	1	protein_coding	leukocyte specific transcript 1 [Source:HGNC Symbol;Acc:14189]
1132	LILRB3	102.6	3.55156	1.0082	2.35524e-05	0.000427257	TRUE		ENSG00000204577	101929809	19	54720147	54746602	-1	protein_coding	leukocyte immunoglobulin-like receptor, subfamily B (with TM and ITIM domains), member 3 [Source:HGNC Symbol;Acc:6607]
1173	RGAG4	139.857	3.54935	1.03174	3.18836e-05	0.000554348	TRUE		ENSG00000242732	340526	X	71346958	71351758	-1	protein_coding	retrotransposon gag domain containing 4 [Source:HGNC Symbol;Acc:29430]
1314	AC015849.2	21.5933	3.5474	1.0782	6.77958e-05	0.00104301	TRUE		ENSG00000237805	NA	17	34195971	34212867	1	antisense
176	CD244	366.109	3.53747	0.497547	9.43138e-14	1.13405e-11	TRUE		ENSG00000122223	51744	1	160799950	160832692	-1	protein_coding	CD244 molecule, natural killer cell receptor 2B4 [Source:HGNC Symbol;Acc:18171]
748	ZBTB7B	119.329	3.53569	0.835109	1.49058e-06	4.0881e-05	TRUE		ENSG00000160685	51043	1	154975127	154990998	1	protein_coding	zinc finger and BTB domain containing 7B [Source:HGNC Symbol;Acc:18668]
2299	IFITM3	4891.91	3.53512	1.74848	0.00134858	0.0116351	TRUE		ENSG00000142089	10410	11	319669	327537	-1	protein_coding	interferon induced transmembrane protein 3 [Source:HGNC Symbol;Acc:5414]
803	TMEM63C	58.4327	3.52479	0.860043	2.58219e-06	6.59874e-05	TRUE		ENSG00000165548	57156	14	77582911	77725838	1	protein_coding	transmembrane protein 63C [Source:HGNC Symbol;Acc:23787]
195	MGAT1	2222.58	3.52438	0.512332	4.77183e-13	5.16669e-11	TRUE		ENSG00000131446	4245	5	180217541	180242652	-1	protein_coding	mannosyl (alpha-1,3-)-glycoprotein beta-1,2-N-acetylglucosaminyltransferase [Source:HGNC Symbol;Acc:7044]
24	MYO1F	6637.09	3.5229	0.329212	8.68664e-28	7.9382e-25	TRUE	MYO1F	ENSG00000142347	4542	19	8585674	8642461	-1	protein_coding	myosin IF [Source:HGNC Symbol;Acc:7600]
1757	BCAT1	68.9831	3.51627	1.32482	0.000348132	0.00395103	TRUE		ENSG00000060982	586	12	24964295	25102393	-1	protein_coding	branched chain amino-acid transaminase 1, cytosolic [Source:HGNC Symbol;Acc:976]
1903	DPRXP4	13.9317	3.51504	1.3391	0.000516871	0.00541174	TRUE		ENSG00000264743	503645	17	29302405	29302972	1	pseudogene	divergent-paired related homeobox pseudogene 4 [Source:HGNC Symbol;Acc:32170]
109	AUTS2	2278.61	3.51284	0.444349	2.18503e-16	4.30338e-14	TRUE		ENSG00000158321	26053	7	69063905	70258054	1	protein_coding	autism susceptibility candidate 2 [Source:HGNC Symbol;Acc:14262]
761	SLC43A2	1534.52	3.5126	0.83476	1.69371e-06	4.56841e-05	TRUE		ENSG00000167703	124935	17	1472561	1532180	-1	protein_coding	solute carrier family 43 (amino acid system L transporter), member 2 [Source:HGNC Symbol;Acc:23087]
1421	KIF5A	31.3208	3.51004	1.12366	0.000106318	0.00151053	TRUE		ENSG00000155980	3798	12	57943781	57980415	1	protein_coding	kinesin family member 5A [Source:HGNC Symbol;Acc:6323]
108	ADRB2	452.844	3.50043	0.442355	2.04377e-16	4.06018e-14	TRUE		ENSG00000169252	154	5	148206156	148208196	1	protein_coding	adrenoceptor beta 2, surface [Source:HGNC Symbol;Acc:286]
551	GNGT2	185.721	3.49793	0.716733	7.23051e-08	2.70357e-06	TRUE		ENSG00000167083	2793	17	47280153	47287936	-1	protein_coding	guanine nucleotide binding protein (G protein), gamma transducing activity polypeptide 2 [Source:HGNC Symbol;Acc:4412]
834	GM2A	569.822	3.49055	0.863843	3.40446e-06	8.38129e-05	TRUE		ENSG00000196743	2760	5	150591711	150650001	1	protein_coding	GM2 ganglioside activator [Source:HGNC Symbol;Acc:4367]
1051	LRP1	934.746	3.48824	0.956947	1.6041e-05	0.00031303	TRUE		ENSG00000123384	4035	12	57522276	57607134	1	protein_coding	low density lipoprotein receptor-related protein 1 [Source:HGNC Symbol;Acc:6692]
845	CDKN2A	36.7304	3.47784	0.865302	3.91496e-06	9.50492e-05	TRUE		ENSG00000147889	1029	9	21967751	21995300	-1	protein_coding	cyclin-dependent kinase inhibitor 2A [Source:HGNC Symbol;Acc:1787]
335	FCHO2	240.468	3.47422	0.595813	4.09705e-10	2.55044e-08	TRUE		ENSG00000157107	115548	5	72251808	72386349	1	protein_coding	FCH domain only 2 [Source:HGNC Symbol;Acc:25180]
1070	SLC22A4	92.685	3.47083	0.957603	1.73882e-05	0.000333264	TRUE		ENSG00000197208	6583	5	131630136	131679899	1	protein_coding	solute carrier family 22 (organic cation/zwitterion transporter), member 4 [Source:HGNC Symbol;Acc:10968]
3232	KLHL4	8.08539	3.46507	3.56778	0.00587692	0.035529	TRUE		ENSG00000102271	56062	X	86772752	86925050	1	protein_coding	kelch-like family member 4 [Source:HGNC Symbol;Acc:6355]
366	GSN	221.552	3.4619	0.613691	1.2651e-09	7.22563e-08	TRUE		ENSG00000148180	2934	9	123970072	124095121	1	protein_coding	gelsolin [Source:HGNC Symbol;Acc:4620]
2974	EGR4	10.4479	3.45912	2.3134	0.00427689	0.0282072	TRUE		ENSG00000135625	1961	2	73518058	73520833	-1	protein_coding	early growth response 4 [Source:HGNC Symbol;Acc:3241]
2029	AP000695.4	16.2307	3.45857	1.39569	0.000712726	0.00699439	TRUE		ENSG00000233818	NA	21	37818029	37904706	1	antisense
2902	FBN2	13.376	3.45605	2.2891	0.00390148	0.0264176	TRUE		ENSG00000138829	2201	5	127593601	127994878	-1	protein_coding	fibrillin 2 [Source:HGNC Symbol;Acc:3604]
2940	MMP19	15.4056	3.4554	2.54582	0.00411162	0.0274822	TRUE		ENSG00000123342	4327	12	56229217	56236750	-1	protein_coding	matrix metallopeptidase 19 [Source:HGNC Symbol;Acc:7165]
1287	GATA6	36.7517	3.45468	1.04887	6.15454e-05	0.000966369	TRUE		ENSG00000141448	2627	18	19749404	19782491	1	protein_coding	GATA binding protein 6 [Source:HGNC Symbol;Acc:4174]
71	PTPN12	1554.2	3.44553	0.392435	1.40516e-19	4.33815e-17	TRUE		ENSG00000127947	5782	7	77166592	77269388	1	protein_coding	protein tyrosine phosphatase, non-receptor type 12 [Source:HGNC Symbol;Acc:9645]
2891	CARD9	14.5426	3.43307	2.36055	0.00383963	0.0260917	TRUE		ENSG00000187796	728489	9	139256355	139268133	-1	protein_coding	caspase recruitment domain family, member 9 [Source:HGNC Symbol;Acc:16391]
1693	FMN1	57.9591	3.42628	1.24362	0.000291661	0.00343115	TRUE		ENSG00000248905	342184	15	33057747	33486897	-1	protein_coding	formin 1 [Source:HGNC Symbol;Acc:3768]
116	LPCAT1	734.381	3.42554	0.443269	9.2957e-16	1.71266e-13	TRUE		ENSG00000153395	79888	5	1456595	1524092	-1	protein_coding	lysophosphatidylcholine acyltransferase 1 [Source:HGNC Symbol;Acc:25718]
1655	FGD4	129.033	3.40947	1.21974	0.00025542	0.00308747	TRUE		ENSG00000139132	121512	12	32552463	32798984	1	protein_coding	FYVE, RhoGEF and PH domain containing 4 [Source:HGNC Symbol;Acc:19125]
236	GZMA	917.37	3.39965	0.518577	4.46319e-12	3.99867e-10	TRUE		ENSG00000145649	3001	5	54398476	54406080	1	protein_coding	granzyme A (granzyme 1, cytotoxic T-lymphocyte-associated serine esterase 3) [Source:HGNC Symbol;Acc:4708]
228	CAMK2N1	204.507	3.39559	0.513372	3.01208e-12	2.78599e-10	TRUE		ENSG00000162545	55450	1	20808884	20812713	-1	protein_coding	calcium/calmodulin-dependent protein kinase II inhibitor 1 [Source:HGNC Symbol;Acc:24190]
1392	FLVCR2	190.75	3.3907	1.08236	9.41175e-05	0.00136521	TRUE		ENSG00000119686	55640	14	76044960	76129557	1	protein_coding	feline leukemia virus subgroup C cellular receptor family, member 2 [Source:HGNC Symbol;Acc:20105]
275	RGS3	679.462	3.38053	0.543539	4.04577e-11	3.07075e-09	TRUE		ENSG00000138835	5998	9	116207011	116360018	1	protein_coding	regulator of G-protein signaling 3 [Source:HGNC Symbol;Acc:9999]
2436	SMCO4	37.4956	3.37738	1.75641	0.00179711	0.0146175	TRUE		ENSG00000166002	56935	11	93211638	93276674	-1	protein_coding	single-pass membrane protein with coiled-coil domains 4 [Source:HGNC Symbol;Acc:24810]
888	NCEH1	98.9974	3.37375	0.860962	5.88214e-06	0.000135604	TRUE		ENSG00000144959	57552	3	172348039	172429008	-1	protein_coding	neutral cholesterol ester hydrolase 1 [Source:HGNC Symbol;Acc:29260]
159	ATP1A3	280.519	3.37147	0.466974	4.46827e-14	5.90069e-12	TRUE		ENSG00000105409	101927137	19	42470734	42501649	-1	protein_coding	ATPase, Na+/K+ transporting, alpha 3 polypeptide [Source:HGNC Symbol;Acc:801]
3129	RPS27AP2	5.73825	3.36548	2.52188	0.00519488	0.0325335	TRUE		ENSG00000232333	NA	20	17497488	17497952	1	pseudogene	ribosomal protein S27a pseudogene 2 [Source:HGNC Symbol;Acc:16572]
2583	FBLN2	13.8332	3.36357	1.78971	0.00236259	0.0180808	TRUE		ENSG00000163520	2199	3	13573824	13679922	1	protein_coding	fibulin 2 [Source:HGNC Symbol;Acc:3601]
3177	PDGFC	12.104	3.36239	2.97204	0.00552955	0.0340137	TRUE		ENSG00000145431	56034	4	157681606	157892546	-1	protein_coding	platelet derived growth factor C [Source:HGNC Symbol;Acc:8801]
1581	DAB2	20.4678	3.35452	1.14445	0.000205136	0.00260508	TRUE		ENSG00000153071	101926921	5	39371780	39462402	-1	protein_coding	Dab, mitogen-responsive phosphoprotein, homolog 2 (Drosophila) [Source:HGNC Symbol;Acc:2662]
503	ZNF296	72.4298	3.34645	0.664017	3.69482e-08	1.52064e-06	TRUE		ENSG00000170684	162979	19	45574758	45579846	-1	protein_coding	zinc finger protein 296 [Source:HGNC Symbol;Acc:15981]
2535	IGFBP6	12.1701	3.341	1.67555	0.00218376	0.0170158	TRUE		ENSG00000167779	3489	12	53491220	53496129	1	protein_coding	insulin-like growth factor binding protein 6 [Source:HGNC Symbol;Acc:5475]
2649	HEY1	19.0816	3.334	1.93609	0.00261785	0.0195003	TRUE		ENSG00000164683	23462	8	80676245	80680098	-1	protein_coding	hes-related family bHLH transcription factor with YRPW motif 1 [Source:HGNC Symbol;Acc:4880]
2214	TRIM36	19.1856	3.32271	1.48162	0.00114067	0.0102235	TRUE		ENSG00000152503	55521	5	114460459	114516243	-1	protein_coding	tripartite motif containing 36 [Source:HGNC Symbol;Acc:16280]
865	PHACTR1	482.97	3.32015	0.834493	4.68687e-06	0.00011119	TRUE		ENSG00000112137	221692	6	12717893	13288645	1	protein_coding	phosphatase and actin regulator 1 [Source:HGNC Symbol;Acc:20990]
1134	TOR4A	31.017	3.31752	0.927878	2.41535e-05	0.000437374	TRUE		ENSG00000198113	54863	9	140172201	140177093	1	protein_coding	torsin family 4, member A [Source:HGNC Symbol;Acc:25981]
2103	SF3A3P1	12.2328	3.31301	1.34782	0.000873707	0.00824142	TRUE		ENSG00000230568	NA	20	3470176	3471652	-1	pseudogene	splicing factor 3a, subunit 3 pseudogene 1 [Source:HGNC Symbol;Acc:16576]
327	PLOD1	398.881	3.30907	0.560273	2.77122e-10	1.76354e-08	TRUE		ENSG00000083444	5351	1	11994262	12035595	1	protein_coding	procollagen-lysine, 2-oxoglutarate 5-dioxygenase 1 [Source:HGNC Symbol;Acc:9081]
1257	C8G	40.1793	3.30365	0.990354	5.07675e-05	0.000817937	TRUE		ENSG00000176919	733	9	139839698	139841426	1	protein_coding	complement component 8, gamma polypeptide [Source:HGNC Symbol;Acc:1354]
326	AC092580.4	397.548	3.30053	0.558506	2.76222e-10	1.76273e-08	TRUE		ENSG00000235576	101929531	2	7865932	7870836	1	lincRNA
472	CACNA2D2	392.148	3.29695	0.64204	2.23743e-08	9.7924e-07	TRUE		ENSG00000007402	9254	3	50400233	50541675	-1	protein_coding	calcium channel, voltage-dependent, alpha 2/delta subunit 2 [Source:HGNC Symbol;Acc:1400]
797	RPS6KA4	170.797	3.29632	0.796508	2.38496e-06	6.1359e-05	TRUE		ENSG00000162302	8986	11	64126620	64139687	1	protein_coding	ribosomal protein S6 kinase, 90kDa, polypeptide 4 [Source:HGNC Symbol;Acc:10433]
2789	GAB1	14.0422	3.29592	1.97423	0.00330436	0.023292	TRUE		ENSG00000109458	2549	4	144257915	144395721	1	protein_coding	GRB2-associated binding protein 1 [Source:HGNC Symbol;Acc:4066]
692	ZMIZ1	976.256	3.29108	0.749689	8.24451e-07	2.43666e-05	TRUE		ENSG00000108175	57178	10	80828792	81076276	1	protein_coding	zinc finger, MIZ-type containing 1 [Source:HGNC Symbol;Acc:16493]
1826	NRARP	31.3468	3.2891	1.25388	0.000434882	0.00473787	TRUE		ENSG00000198435	441478	9	140194083	140196703	-1	protein_coding	NOTCH-regulated ankyrin repeat protein [Source:HGNC Symbol;Acc:33843]
679	GRINA	1139.07	3.28594	0.739748	6.48267e-07	1.95387e-05	TRUE		ENSG00000178719	2907	8	145064226	145067583	1	protein_coding	glutamate receptor, ionotropic, N-methyl D-aspartate-associated protein 1 (glutamate binding) [Source:HGNC Symbol;Acc:4589]
154	GAB3	1446.5	3.279	0.451737	3.38486e-14	4.603e-12	TRUE		ENSG00000160219	139716	X	153903529	153979858	-1	protein_coding	GRB2-associated binding protein 3 [Source:HGNC Symbol;Acc:17515]
2567	EVA1B	20.146	3.27486	1.79401	0.00230964	0.0177715	TRUE		ENSG00000142694	55194	1	36787632	36789755	-1	protein_coding	eva-1 homolog B (C. elegans) [Source:HGNC Symbol;Acc:25558]
268	MAP2K3	3409.84	3.26963	0.519243	2.55979e-11	1.99593e-09	TRUE		ENSG00000034152	100996792	17	21187984	21218552	1	protein_coding	mitogen-activated protein kinase kinase 3 [Source:HGNC Symbol;Acc:6843]
265	FAM179A	756.506	3.26804	0.517806	2.33871e-11	1.84242e-09	TRUE		ENSG00000189350	165186	2	29179477	29284239	1	protein_coding	family with sequence similarity 179, member A [Source:HGNC Symbol;Acc:33715]
864	PHOSPHO1	54.8399	3.26642	0.820361	4.63958e-06	0.000110183	TRUE		ENSG00000173868	162466	17	47300724	47308128	-1	protein_coding	phosphatase, orphan 1 [Source:HGNC Symbol;Acc:16815]
2202	AC011816.1	16.3165	3.26099	1.43968	0.00111449	0.0100401	TRUE		ENSG00000234073	NA	3	36921675	36922220	-1	pseudogene
767	MARCKSL1	839.103	3.24992	0.770333	1.76586e-06	4.72397e-05	TRUE		ENSG00000175130	65108	1	32799433	32801980	-1	protein_coding	MARCKS-like 1 [Source:HGNC Symbol;Acc:7142]
975	XPNPEP2	151.129	3.24432	0.857527	1.02498e-05	0.000215228	TRUE		ENSG00000122121	7512	X	128872950	128903514	1	protein_coding	X-prolyl aminopeptidase (aminopeptidase P) 2, membrane-bound [Source:HGNC Symbol;Acc:12823]
3146	NFIB	8.00496	3.24415	2.13552	0.00533891	0.0332351	TRUE		ENSG00000147862	4781	9	14081842	14398982	-1	protein_coding	nuclear factor I/B [Source:HGNC Symbol;Acc:7785]
962	ITPRIPL2	43.0583	3.23843	0.84891	9.62683e-06	0.000205163	TRUE		ENSG00000205730	162073	16	19125254	19132946	1	protein_coding	inositol 1,4,5-trisphosphate receptor interacting protein-like 2 [Source:HGNC Symbol;Acc:27257]
1468	FBP1	333.439	3.23491	1.06063	0.000131591	0.00179911	TRUE		ENSG00000165140	2203	9	97365415	97402531	-1	protein_coding	fructose-1,6-bisphosphatase 1 [Source:HGNC Symbol;Acc:3606]
1949	MEFV	76.2214	3.23254	1.29326	0.000587722	0.00599692	TRUE		ENSG00000103313	4210	16	3292028	3306627	-1	protein_coding	Mediterranean fever [Source:HGNC Symbol;Acc:6998]
371	LGALS1	10253.3	3.22994	0.573442	1.48726e-09	8.36894e-08	TRUE		ENSG00000100097	3956	22	38071615	38075813	1	protein_coding	lectin, galactoside-binding, soluble, 1 [Source:HGNC Symbol;Acc:6561]
336	APOBEC3G	4178.7	3.22823	0.552874	4.42343e-10	2.74614e-08	TRUE		ENSG00000239713	60489	22	39436924	39483748	1	protein_coding	apolipoprotein B mRNA editing enzyme, catalytic polypeptide-like 3G [Source:HGNC Symbol;Acc:17357]
958	PTGER2	400.432	3.22782	0.847867	9.51337e-06	0.000203504	TRUE		ENSG00000125384	5732	14	52781023	52795324	1	protein_coding	prostaglandin E receptor 2 (subtype EP2), 53kDa [Source:HGNC Symbol;Acc:9594]
3323	IGLC3	8.22261	3.22375	4.27546	0.00644417	0.037906	TRUE		ENSG00000211679	NA	22	23248512	23248973	1	IG_C_gene	immunoglobulin lambda constant 3 (Kern-Oz+ marker) [Source:HGNC Symbol;Acc:5857]
48	MVB12B	954.194	3.22134	0.339885	2.39055e-22	1.13738e-19	TRUE		ENSG00000196814	89853	9	129089128	129269320	1	protein_coding	multivesicular body subunit 12B [Source:HGNC Symbol;Acc:23368]
993	SLC2A6	254.003	3.21829	0.857485	1.16241e-05	0.000239895	TRUE		ENSG00000160326	11182	9	136336217	136344259	-1	protein_coding	solute carrier family 2 (facilitated glucose transporter), member 6 [Source:HGNC Symbol;Acc:11011]
288	PDZD4	351.734	3.20901	0.523018	7.27075e-11	5.28058e-09	TRUE		ENSG00000067840	57595	X	153067621	153096020	-1	protein_coding	PDZ domain containing 4 [Source:HGNC Symbol;Acc:21167]
156	MYBL1	593.781	3.20499	0.442354	3.81268e-14	5.1238e-12	TRUE		ENSG00000185697	4603	8	67474410	67526482	-1	protein_coding	v-myb avian myeloblastosis viral oncogene homolog-like 1 [Source:HGNC Symbol;Acc:7547]
837	CKB	121.556	3.20339	0.791429	3.64924e-06	8.95494e-05	TRUE		ENSG00000166165	1152	14	103985996	103989448	-1	protein_coding	creatine kinase, brain [Source:HGNC Symbol;Acc:1991]
636	ADAP1	501.713	3.19911	0.701676	3.90519e-07	1.25659e-05	TRUE		ENSG00000105963	11033	7	937540	995043	-1	protein_coding	ArfGAP with dual PH domains 1 [Source:HGNC Symbol;Acc:16486]
664	MPST	111.772	3.19315	0.712555	5.40879e-07	1.66535e-05	TRUE		ENSG00000128309	4357	22	37415676	37425863	1	protein_coding	mercaptopyruvate sulfurtransferase [Source:HGNC Symbol;Acc:7223]
904	ATL1	161.485	3.18895	0.815132	6.5268e-06	0.000147688	TRUE		ENSG00000198513	51062	14	50999227	51099786	1	protein_coding	atlastin GTPase 1 [Source:HGNC Symbol;Acc:11231]
877	C4orf48	166.039	3.18518	0.802527	5.01763e-06	0.000117331	TRUE		ENSG00000243449	401115	4	2043689	2045697	1	protein_coding	chromosome 4 open reading frame 48 [Source:HGNC Symbol;Acc:34437]
532	ABHD17C	101.981	3.18141	0.640643	5.5427e-08	2.14625e-06	TRUE		ENSG00000136379	58489	15	80972025	81047962	1	protein_coding	abhydrolase domain containing 17C [Source:HGNC Symbol;Acc:26925]
1061	PARD6G	107.226	3.18124	0.86766	1.7003e-05	0.000328639	TRUE		ENSG00000178184	84552	18	77915115	78005429	-1	protein_coding	par-6 family cell polarity regulator gamma [Source:HGNC Symbol;Acc:16076]
1921	SH3GL1P2	21.9857	3.18081	1.21639	0.000547296	0.0056654	TRUE		ENSG00000264943	NA	17	28951431	28952512	1	pseudogene	SH3-domain GRB2-like 1 pseudogene 2 [Source:HGNC Symbol;Acc:10836]
2844	DLX4	25.7322	3.17754	2.16428	0.00360528	0.0248765	TRUE		ENSG00000108813	1748	17	48046334	48052321	1	protein_coding	distal-less homeobox 4 [Source:HGNC Symbol;Acc:2917]
821	TTC16	218.881	3.17714	0.776448	3.05541e-06	7.62884e-05	TRUE		ENSG00000167094	158248	9	130478345	130493879	1	protein_coding	tetratricopeptide repeat domain 16 [Source:HGNC Symbol;Acc:26536]
794	ARSD	49.0654	3.17613	0.76095	2.3293e-06	6.013e-05	TRUE		ENSG00000006756	414	X	2822011	2847392	-1	protein_coding	arylsulfatase D [Source:HGNC Symbol;Acc:717]
796	C11orf95	55.745	3.17563	0.763305	2.35356e-06	6.06195e-05	TRUE		ENSG00000188070	NA	11	63527364	63536113	-1	lincRNA	chromosome 11 open reading frame 95 [Source:HGNC Symbol;Acc:28449]
1048	IGSF6	208.806	3.1683	0.86085	1.58564e-05	0.000310417	TRUE		ENSG00000140749	10261	16	21652609	21663981	-1	protein_coding	immunoglobulin superfamily, member 6 [Source:HGNC Symbol;Acc:5953]
565	TESC	238.149	3.16719	0.654268	1.00895e-07	3.68217e-06	TRUE		ENSG00000088992	54997	12	117476728	117537284	-1	protein_coding	tescalcin [Source:HGNC Symbol;Acc:26065]
2163	GAS1	32.8487	3.1669	1.38378	0.001018	0.00934027	TRUE		ENSG00000180447	2619	9	89559279	89562104	-1	protein_coding	growth arrest-specific 1 [Source:HGNC Symbol;Acc:4165]
2846	PF4	173.832	3.16285	2.32978	0.00360913	0.0248881	TRUE		ENSG00000163737	5196	4	74846794	74847841	-1	protein_coding	platelet factor 4 [Source:HGNC Symbol;Acc:8861]
1149	PEG10	57.7322	3.16225	0.88681	2.64401e-05	0.000471178	TRUE		ENSG00000242265	23089	7	94285637	94299007	1	protein_coding	paternally expressed 10 [Source:HGNC Symbol;Acc:14005]
1597	FAM109A	70.8053	3.16089	1.09213	0.000215888	0.00270701	TRUE		ENSG00000198324	144717	12	111798455	111806925	-1	protein_coding	family with sequence similarity 109, member A [Source:HGNC Symbol;Acc:26509]
2158	MIR27A	13.1424	3.15782	1.31605	0.00101024	0.00928769	TRUE		ENSG00000207808	407018	19	13947254	13947331	-1	miRNA	microRNA 27a [Source:HGNC Symbol;Acc:31613]
463	HOXA1	54.306	3.14973	0.606633	1.72826e-08	7.69664e-07	TRUE		ENSG00000105991	3198	7	27132612	27135615	-1	protein_coding	homeobox A1 [Source:HGNC Symbol;Acc:5099]
669	RGS12	132.199	3.14542	0.70142	5.52384e-07	1.68939e-05	TRUE		ENSG00000159788	6002	4	3294755	3441640	1	protein_coding	regulator of G-protein signaling 12 [Source:HGNC Symbol;Acc:9994]
3241	ARHGAP23	7.98912	3.14018	2.19891	0.00592205	0.0357074	TRUE		ENSG00000225485	57636	17	36584662	36668628	1	protein_coding	Rho GTPase activating protein 23 [Source:HGNC Symbol;Acc:29293]
1649	TMCC2	20.142	3.13827	1.07596	0.000252352	0.00306172	TRUE		ENSG00000133069	9911	1	205197304	205242471	1	protein_coding	transmembrane and coiled-coil domain family 2 [Source:HGNC Symbol;Acc:24239]
2693	IQGAP3	14.2279	3.13785	1.72589	0.00282576	0.0206848	TRUE		ENSG00000183856	128239	1	156495197	156542396	-1	protein_coding	IQ motif containing GTPase activating protein 3 [Source:HGNC Symbol;Acc:20669]
2960	RAB13	169.772	3.12796	3.05577	0.00420239	0.0278606	TRUE		ENSG00000143545	5872	1	153954127	153958834	-1	protein_coding	RAB13, member RAS oncogene family [Source:HGNC Symbol;Acc:9762]
2734	ARL11	29.7785	3.11813	1.84763	0.00299818	0.0215872	TRUE		ENSG00000152213	115761	13	50202435	50208008	1	protein_coding	ADP-ribosylation factor-like 11 [Source:HGNC Symbol;Acc:24046]
226	PLA2G16	1046.08	3.11636	0.469342	2.80775e-12	2.61819e-10	TRUE		ENSG00000176485	11145	11	63340667	63384355	-1	protein_coding	phospholipase A2, group XVI [Source:HGNC Symbol;Acc:17825]
1660	KRT8P48	83.1022	3.11343	1.09738	0.000262497	0.00315965	TRUE		ENSG00000248568	NA	5	146085944	146087163	-1	pseudogene	keratin 8 pseudogene 48 [Source:HGNC Symbol;Acc:48344]
1380	C17orf66	260.418	3.11325	0.973291	8.8793e-05	0.00130036	TRUE		ENSG00000172653	256957	17	34181955	34195895	-1	protein_coding	chromosome 17 open reading frame 66 [Source:HGNC Symbol;Acc:26548]
813	AMOT	29.8805	3.10468	0.747715	2.84955e-06	7.19321e-05	TRUE		ENSG00000126016	154796	X	112017731	112084043	-1	protein_coding	angiomotin [Source:HGNC Symbol;Acc:17810]
2551	NCF1	26.2024	3.09776	1.6397	0.00225499	0.0174625	TRUE		ENSG00000158517	653361	7	74188309	74203659	1	protein_coding	neutrophil cytosolic factor 1 [Source:HGNC Symbol;Acc:7660]
138	FAM53B	2413.99	3.09748	0.414299	7.11232e-15	1.08325e-12	TRUE		ENSG00000189319	9679	10	126307861	126432838	-1	protein_coding	family with sequence similarity 53, member B [Source:HGNC Symbol;Acc:28968]
548	LATS2	268.608	3.09682	0.629943	7.04689e-08	2.65228e-06	TRUE		ENSG00000150457	26524	13	21547171	21635686	-1	protein_coding	large tumor suppressor kinase 2 [Source:HGNC Symbol;Acc:6515]
299	COL6A2	571.283	3.09678	0.508157	9.67579e-11	6.76003e-09	TRUE		ENSG00000142173	1292	21	47518011	47552763	1	protein_coding	collagen, type VI, alpha 2 [Source:HGNC Symbol;Acc:2212]
3314	AC147651.3	10.3765	3.09671	2.81538	0.00637592	0.0376102	TRUE		ENSG00000223855	441307	7	560028	564869	1	lincRNA
2442	MIR548AC	15.1617	3.0919	1.49958	0.00182932	0.0148358	TRUE		ENSG00000264419	100616384	1	117102646	117102733	-1	miRNA	microRNA 548ac [Source:HGNC Symbol;Acc:41626]
1717	SCRG1	31.3227	3.09144	1.10599	0.000309508	0.00359118	TRUE		ENSG00000164106	11341	4	174305852	174327531	-1	protein_coding	stimulator of chondrogenesis 1 [Source:HGNC Symbol;Acc:17036]
3279	AC092316.1	5.32703	3.08666	2.59504	0.00617975	0.036811	TRUE		ENSG00000268618	NA	19	8614390	8615023	1	antisense
2096	OPRL1	20.2882	3.08491	1.27232	0.000859092	0.00812704	TRUE		ENSG00000125510	4987	20	62711526	62731996	1	protein_coding	opiate receptor-like 1 [Source:HGNC Symbol;Acc:8155]
1556	CTIF	38.7951	3.08234	1.04493	0.000190892	0.00245836	TRUE		ENSG00000134030	9811	18	46065417	46389588	1	protein_coding	CBP80/20-dependent translation initiation factor [Source:HGNC Symbol;Acc:23925]
1290	POU3F1	46.127	3.08176	0.933485	6.29076e-05	0.000985726	TRUE		ENSG00000185668	5453	1	38509523	38512450	-1	protein_coding	POU class 3 homeobox 1 [Source:HGNC Symbol;Acc:9214]
682	RALB	334.695	3.08105	0.694029	7.1275e-07	2.13694e-05	TRUE		ENSG00000144118	5899	2	120997640	121052289	1	protein_coding	v-ral simian leukemia viral oncogene homolog B [Source:HGNC Symbol;Acc:9840]
2491	HSPA4L	12.2465	3.07912	1.49623	0.00202329	0.0160556	TRUE		ENSG00000164070	22824	4	128702976	128761888	1	protein_coding	heat shock 70kDa protein 4-like [Source:HGNC Symbol;Acc:17041]
3132	LCN2	18.7186	3.07857	2.61917	0.00521057	0.0326049	TRUE		ENSG00000148346	3934	9	130911350	130915734	1	protein_coding	lipocalin 2 [Source:HGNC Symbol;Acc:6526]
566	SYNGR1	317.772	3.06168	0.631555	1.03326e-07	3.76488e-06	TRUE		ENSG00000100321	9145	22	39745930	39781593	1	protein_coding	synaptogyrin 1 [Source:HGNC Symbol;Acc:11498]
329	CHST10	203.161	3.06092	0.517717	2.95199e-10	1.86818e-08	TRUE		ENSG00000115526	9486	2	101008327	101034118	-1	protein_coding	carbohydrate sulfotransferase 10 [Source:HGNC Symbol;Acc:19650]
1816	SCARF1	58.4754	3.05647	1.14029	0.000417037	0.004574	TRUE		ENSG00000074660	8578	17	1537152	1549041	-1	protein_coding	scavenger receptor class F, member 1 [Source:HGNC Symbol;Acc:16820]
1012	FGL2	255.288	3.05045	0.814737	1.32047e-05	0.000267442	TRUE		ENSG00000127951	10875	7	76822688	76829143	-1	protein_coding	fibrinogen-like 2 [Source:HGNC Symbol;Acc:3696]
40	GSE1	1206.14	3.04553	0.316089	5.54626e-23	3.09048e-20	TRUE		ENSG00000131149	23199	16	85645015	85709810	1	protein_coding	Gse1 coiled-coil protein [Source:HGNC Symbol;Acc:28979]
149	ADAMTS10	649.326	3.04157	0.413693	1.80869e-14	2.56655e-12	TRUE		ENSG00000142303	81794	19	8645126	8675620	-1	protein_coding	ADAM metallopeptidase with thrombospondin type 1 motif, 10 [Source:HGNC Symbol;Acc:13201]
3329	RN7SL21P	5.46178	3.02911	2.71902	0.00648788	0.0380838	TRUE		ENSG00000242311	NA	10	104285722	104286001	1	misc_RNA	RNA, 7SL, cytoplasmic 21, pseudogene [Source:HGNC Symbol;Acc:46037]
785	LUCAT1	501.624	3.01321	0.719003	2.18588e-06	5.70077e-05	TRUE		ENSG00000248323	100505994	5	90598846	90610219	-1	lincRNA	lung cancer associated transcript 1 (non-protein coding) [Source:HGNC Symbol;Acc:48498]
2386	AC139100.3	40.1731	3.01066	1.43857	0.00163314	0.0135873	TRUE		ENSG00000267251	NA	18	77941563	77960875	1	antisense
1611	DMKN	31.4213	3.00593	1.0201	0.000223864	0.00278411	TRUE		ENSG00000161249	93099	19	35988122	36004560	-1	protein_coding	dermokine [Source:HGNC Symbol;Acc:25063]
1414	C3AR1	402.603	3.00272	0.949271	0.000103493	0.00147682	TRUE		ENSG00000171860	719	12	8210898	8219067	-1	protein_coding	complement component 3a receptor 1 [Source:HGNC Symbol;Acc:1319]
1165	CHST2	78.7868	2.99414	0.84596	2.91595e-05	0.000512445	TRUE		ENSG00000175040	9435	3	142838173	142841800	1	protein_coding	carbohydrate (N-acetylglucosamine-6-O) sulfotransferase 2 [Source:HGNC Symbol;Acc:1970]
660	IFNG	1329.07	2.99116	0.662339	5.27971e-07	1.63442e-05	TRUE		ENSG00000111537	3458	12	68548548	68553527	-1	protein_coding	interferon, gamma [Source:HGNC Symbol;Acc:5438]
230	CRTAM	526.566	2.98771	0.450512	3.07837e-12	2.82924e-10	TRUE		ENSG00000109943	56253	11	122709208	122743347	1	protein_coding	cytotoxic and regulatory T cell molecule [Source:HGNC Symbol;Acc:24313]
2269	BCL11A	37.9874	2.98474	1.33321	0.00125632	0.0109842	TRUE		ENSG00000119866	53335	2	60678302	60780702	-1	protein_coding	B-cell CLL/lymphoma 11A (zinc finger protein) [Source:HGNC Symbol;Acc:13221]
2131	LSM3P2	15.9201	2.983	1.23009	0.000924351	0.00860894	TRUE		ENSG00000257847	NA	12	94984597	94984869	1	pseudogene	LSM3 pseudogene 2 [Source:HGNC Symbol;Acc:44347]
1929	RRAD	52.6247	2.98243	1.15637	0.000555942	0.00573152	TRUE		ENSG00000166592	6236	16	66955582	66959547	-1	protein_coding	Ras-related associated with diabetes [Source:HGNC Symbol;Acc:10446]
518	SBK1	632.527	2.97955	0.592621	4.28321e-08	1.70181e-06	TRUE		ENSG00000188322	388228	16	28303840	28335170	1	protein_coding	SH3 domain binding kinase 1 [Source:HGNC Symbol;Acc:17699]
1971	ZNF467	76.8832	2.97637	1.17427	0.000627975	0.00633409	TRUE		ENSG00000181444	168544	7	149461271	149470568	-1	protein_coding	zinc finger protein 467 [Source:HGNC Symbol;Acc:23154]
2871	ASPDH	10.3543	2.97099	1.69812	0.00373589	0.0255476	TRUE		ENSG00000204653	554235	19	51014857	51017947	-1	protein_coding	aspartate dehydrogenase domain containing [Source:HGNC Symbol;Acc:33856]
2198	F3	37.605	2.96737	1.2868	0.00110925	0.0100086	TRUE		ENSG00000117525	2152	1	94994781	95007356	-1	protein_coding	coagulation factor III (thromboplastin, tissue factor) [Source:HGNC Symbol;Acc:3541]
774	LINC00936	1267.68	2.95713	0.698593	1.89678e-06	5.02791e-05	TRUE		ENSG00000271614	338758	12	90102736	90106367	1	lincRNA	long intergenic non-protein coding RNA 936 [Source:HGNC Symbol;Acc:27883]
1306	GPX1	3907.07	2.95435	0.891408	6.61941e-05	0.00102527	TRUE		ENSG00000233276	2876	3	49394609	49396033	-1	protein_coding	glutathione peroxidase 1 [Source:HGNC Symbol;Acc:4553]
718	CBX4	1430.96	2.95412	0.674784	1.0027e-06	2.86051e-05	TRUE		ENSG00000141582	8535	17	77806955	77813228	-1	protein_coding	chromobox homolog 4 [Source:HGNC Symbol;Acc:1554]
259	BLVRB	476.123	2.93903	0.460574	1.6431e-11	1.33114e-09	TRUE		ENSG00000090013	645	19	40953696	40971747	-1	protein_coding	biliverdin reductase B (flavin reductase (NADPH)) [Source:HGNC Symbol;Acc:1063]
1123	NACC2	163.614	2.93707	0.812744	2.28458e-05	0.000417548	TRUE		ENSG00000148411	138151	9	138898383	138987131	-1	protein_coding	NACC family member 2, BEN and BTB (POZ) domain containing [Source:HGNC Symbol;Acc:23846]
2387	C16orf95	27.0083	2.93594	1.38349	0.00163401	0.0135895	TRUE		ENSG00000260456	100506581	16	87117168	87351022	-1	protein_coding	chromosome 16 open reading frame 95 [Source:HGNC Symbol;Acc:40033]
475	GNB2	1193.05	2.93157	0.568986	2.30674e-08	1.0038e-06	TRUE		ENSG00000172354	2783	7	100271154	100276797	1	protein_coding	guanine nucleotide binding protein (G protein), beta polypeptide 2 [Source:HGNC Symbol;Acc:4398]
1854	SPDEF	22.5863	2.93114	1.08552	0.000462729	0.00497015	TRUE		ENSG00000124664	25803	6	34505579	34524110	-1	protein_coding	SAM pointed domain containing ETS transcription factor [Source:HGNC Symbol;Acc:17257]
3550	ASCL5	7.3709	2.92985	2.46259	0.00837608	0.0459046	TRUE		ENSG00000232237	647219	1	201083081	201096312	-1	protein_coding	achaete-scute family bHLH transcription factor 5 [Source:HGNC Symbol;Acc:33169]
2751	MPO	16.7053	2.92695	1.58513	0.00306739	0.0219444	TRUE		ENSG00000005381	4353	17	56347217	56358296	-1	protein_coding	myeloperoxidase [Source:HGNC Symbol;Acc:7218]
3010	IRAK3	260.532	2.92404	2.26283	0.00446519	0.0291212	TRUE		ENSG00000090376	11213	12	66582659	66648402	1	protein_coding	interleukin-1 receptor-associated kinase 3 [Source:HGNC Symbol;Acc:17020]
433	ARAP3	119.717	2.9194	0.547018	8.8914e-09	4.26411e-07	TRUE		ENSG00000120318	64411	5	141032968	141061788	-1	protein_coding	ArfGAP with RhoGAP domain, ankyrin repeat and PH domain 3 [Source:HGNC Symbol;Acc:24097]
305	ENC1	2652.25	2.91724	0.480542	1.22098e-10	8.35163e-09	TRUE		ENSG00000171617	8507	5	73923234	73937249	-1	protein_coding	ectodermal-neural cortex 1 (with BTB domain) [Source:HGNC Symbol;Acc:3345]
735	SSBP4	158.436	2.91619	0.674117	1.24856e-06	3.48711e-05	TRUE		ENSG00000130511	170463	19	18529674	18545372	1	protein_coding	single stranded DNA binding protein 4 [Source:HGNC Symbol;Acc:15676]
625	CTNNA1	385.489	2.90886	0.6281	3.10691e-07	1.01984e-05	TRUE		ENSG00000044115	1495	5	137946656	138270723	1	protein_coding	catenin (cadherin-associated protein), alpha 1, 102kDa [Source:HGNC Symbol;Acc:2509]
916	PLCB3	156.222	2.90603	0.740603	6.91569e-06	0.000154595	TRUE		ENSG00000149782	5331	11	64018995	64036622	1	protein_coding	phospholipase C, beta 3 (phosphatidylinositol-specific) [Source:HGNC Symbol;Acc:9056]
751	NAP1L4P1	91.939	2.90509	0.677574	1.50576e-06	4.11491e-05	TRUE		ENSG00000177173	NA	1	117075558	117076714	-1	pseudogene	nucleosome assembly protein 1-like 4 pseudogene 1 [Source:HGNC Symbol;Acc:39740]
3101	ODF3L1	15.1184	2.90206	2.05427	0.00494317	0.031309	TRUE		ENSG00000182950	161753	15	76016318	76020029	1	protein_coding	outer dense fiber of sperm tails 3-like 1 [Source:HGNC Symbol;Acc:28735]
194	OSBPL7	3339.25	2.89514	0.418517	4.56527e-13	4.96658e-11	TRUE		ENSG00000006025	114881	17	45884738	45899200	-1	protein_coding	oxysterol binding protein-like 7 [Source:HGNC Symbol;Acc:16387]
515	ZBTB7A	1276.95	2.89464	0.574332	4.21661e-08	1.68298e-06	TRUE		ENSG00000178951	51341	19	4044362	4066943	-1	protein_coding	zinc finger and BTB domain containing 7A [Source:HGNC Symbol;Acc:18078]
2059	TSHZ3	61.1787	2.89193	1.16143	0.000766446	0.00740077	TRUE		ENSG00000121297	57616	19	31765851	31840453	-1	protein_coding	teashirt zinc finger homeobox 3 [Source:HGNC Symbol;Acc:30700]
2642	MIR23A	17.2264	2.88497	1.49802	0.00259596	0.0193878	TRUE		ENSG00000207980	407010	19	13947401	13947473	-1	miRNA	microRNA 23a [Source:HGNC Symbol;Acc:31605]
2200	FEZ1	30.009	2.88482	1.23675	0.00111362	0.0100362	TRUE		ENSG00000149557	9638	11	125315646	125366213	-1	protein_coding	fasciculation and elongation protein zeta 1 (zygin I) [Source:HGNC Symbol;Acc:3659]
805	FAM110A	256.955	2.88453	0.69395	2.65573e-06	6.77152e-05	TRUE		ENSG00000125898	83541	20	814358	838106	1	protein_coding	family with sequence similarity 110, member A [Source:HGNC Symbol;Acc:16188]
442	ZCCHC24	108.962	2.88015	0.543938	1.06504e-08	5.01687e-07	TRUE		ENSG00000165424	219654	10	81142081	81205383	-1	protein_coding	zinc finger, CCHC domain containing 24 [Source:HGNC Symbol;Acc:26911]
2395	FBN3	17.3606	2.87809	1.32016	0.00166219	0.0137788	TRUE		ENSG00000142449	84467	19	8130286	8214730	-1	protein_coding	fibrillin 3 [Source:HGNC Symbol;Acc:18794]
552	C17orf59	125.2	2.87338	0.582684	7.25979e-08	2.71008e-06	TRUE		ENSG00000196544	54785	17	8091652	8093564	-1	protein_coding	chromosome 17 open reading frame 59 [Source:HGNC Symbol;Acc:25939]
929	CIITA	152.631	2.86177	0.73437	7.81685e-06	0.000172046	TRUE		ENSG00000179583	4261	16	10971055	11026079	1	protein_coding	class II, major histocompatibility complex, transactivator [Source:HGNC Symbol;Acc:7067]
2455	C2orf48	34.5581	2.8593	1.38259	0.00188245	0.0151675	TRUE		ENSG00000163009	348738	2	10281509	10351851	1	protein_coding	chromosome 2 open reading frame 48 [Source:HGNC Symbol;Acc:26322]
118	SAMD3	1399.52	2.85752	0.368981	9.75709e-16	1.76913e-13	TRUE		ENSG00000164483	154075	6	130465460	130686570	-1	protein_coding	sterile alpha motif domain containing 3 [Source:HGNC Symbol;Acc:21574]
246	RRBP1	2509.93	2.85455	0.438317	7.33572e-12	6.23018e-10	TRUE		ENSG00000125844	6238	20	17594323	17662940	-1	protein_coding	ribosome binding protein 1 [Source:HGNC Symbol;Acc:10448]
3060	PVRL2	111.416	2.85219	5.90074	0.00471193	0.0302214	TRUE		ENSG00000130202	5819	19	45349432	45392485	1	protein_coding	poliovirus receptor-related 2 (herpesvirus entry mediator B) [Source:HGNC Symbol;Acc:9707]
520	N4BP3	473.313	2.85088	0.56582	4.31175e-08	1.70721e-06	TRUE		ENSG00000145911	23138	5	177540444	177553088	1	protein_coding	NEDD4 binding protein 3 [Source:HGNC Symbol;Acc:29852]
253	CLCF1	408.012	2.84727	0.441995	1.195e-11	9.89166e-10	TRUE		ENSG00000175505	23529	11	67131639	67141648	-1	protein_coding	cardiotrophin-like cytokine factor 1 [Source:HGNC Symbol;Acc:17412]
506	BMF	228.815	2.84588	0.562791	3.84851e-08	1.57006e-06	TRUE		ENSG00000104081	90427	15	40380091	40401093	-1	protein_coding	Bcl2 modifying factor [Source:HGNC Symbol;Acc:24132]
2958	ADAM32	9.38399	2.84138	1.63426	0.00418824	0.0278114	TRUE		ENSG00000197140	203102	8	38964509	39142430	1	protein_coding	ADAM metallopeptidase domain 32 [Source:HGNC Symbol;Acc:15479]
1791	AC144831.1	72.0417	2.84103	1.03399	0.000384505	0.00428381	TRUE		ENSG00000261888	NA	17	81061205	81063860	1	lincRNA
279	SPECC1	598.832	2.83603	0.455455	4.6982e-11	3.50768e-09	TRUE		ENSG00000128487	92521	17	19912657	20222339	1	protein_coding	sperm antigen with calponin homology and coiled-coil domains 1 [Source:HGNC Symbol;Acc:30615]
2341	ASGR1	57.7263	2.83518	1.29434	0.0014624	0.0124093	TRUE		ENSG00000141505	432	17	7076750	7082883	-1	protein_coding	asialoglycoprotein receptor 1 [Source:HGNC Symbol;Acc:742]
724	DAPK2	169.487	2.8332	0.648549	1.11271e-06	3.15005e-05	TRUE		ENSG00000035664	23604	15	64199235	64364232	-1	protein_coding	death-associated protein kinase 2 [Source:HGNC Symbol;Acc:2675]
519	QSOX1	1598.53	2.82896	0.560961	4.29084e-08	1.70188e-06	TRUE		ENSG00000116260	5768	1	180123969	180173165	1	protein_coding	quiescin Q6 sulfhydryl oxidase 1 [Source:HGNC Symbol;Acc:9756]
1045	AC007278.3	57.6643	2.82444	0.755178	1.55536e-05	0.000305273	TRUE		ENSG00000234389	NA	2	103055173	103056935	1	sense_intronic
312	RAB27B	310.812	2.81438	0.46735	1.72819e-10	1.15109e-08	TRUE		ENSG00000041353	5874	18	52385091	52562747	1	protein_coding	RAB27B, member RAS oncogene family [Source:HGNC Symbol;Acc:9767]
488	DMWD	661.038	2.81255	0.548578	2.78637e-08	1.18103e-06	TRUE		ENSG00000185800	1762	19	46286205	46296060	-1	protein_coding	dystrophia myotonica, WD repeat containing [Source:HGNC Symbol;Acc:2936]
3304	C1orf177	12.1514	2.80729	2.20561	0.00635588	0.0375416	TRUE		ENSG00000162398	163747	1	55271736	55307925	1	protein_coding	chromosome 1 open reading frame 177 [Source:HGNC Symbol;Acc:26854]
1514	IRF5	249.348	2.8048	0.913923	0.000154963	0.00205392	TRUE		ENSG00000128604	3663	7	128577666	128590089	1	protein_coding	interferon regulatory factor 5 [Source:HGNC Symbol;Acc:6120]
875	CCDC71L	257.403	2.80432	0.697881	4.9751e-06	0.000116695	TRUE		ENSG00000253276	168455	7	106297211	106301442	-1	protein_coding	coiled-coil domain containing 71-like [Source:HGNC Symbol;Acc:26685]
368	CHN2	285.785	2.80349	0.493914	1.35209e-09	7.66498e-08	TRUE		ENSG00000106069	644086	7	29161890	29553944	1	protein_coding	chimerin 2 [Source:HGNC Symbol;Acc:1944]
201	DGKQ	936.109	2.79837	0.408256	7.34166e-13	7.65879e-11	TRUE		ENSG00000145214	1609	4	952675	980683	-1	protein_coding	diacylglycerol kinase, theta 110kDa [Source:HGNC Symbol;Acc:2856]
2345	SOGA1	25.6343	2.79227	1.25298	0.00149069	0.0126228	TRUE		ENSG00000149639	140710	20	35405845	35492089	-1	protein_coding	suppressor of glucose, autophagy associated 1 [Source:HGNC Symbol;Acc:16111]
1217	PPM1L	109.084	2.7877	0.80475	4.18135e-05	0.000694979	TRUE		ENSG00000163590	151742	3	160473390	160796695	1	protein_coding	protein phosphatase, Mg2+/Mn2+ dependent, 1L [Source:HGNC Symbol;Acc:16381]
467	C12orf75	1812.32	2.78766	0.53609	1.93225e-08	8.53854e-07	TRUE		ENSG00000235162	387882	12	105629068	105789875	1	protein_coding	chromosome 12 open reading frame 75 [Source:HGNC Symbol;Acc:35164]
1054	BFSP1	119.905	2.77253	0.744703	1.61492e-05	0.000314532	TRUE		ENSG00000125864	631	20	17474550	17549865	-1	protein_coding	beaded filament structural protein 1, filensin [Source:HGNC Symbol;Acc:1040]
2848	IL27	12.5338	2.77121	1.54369	0.00361348	0.0249031	TRUE		ENSG00000197272	246778	16	28510683	28523372	-1	protein_coding	interleukin 27 [Source:HGNC Symbol;Acc:19157]
592	MT1E	300.044	2.77092	0.579962	1.64074e-07	5.73155e-06	TRUE		ENSG00000169715	4493	16	56659387	56661024	1	protein_coding	metallothionein 1E [Source:HGNC Symbol;Acc:7397]
356	CD300A	673.927	2.76577	0.48126	9.01306e-10	5.2798e-08	TRUE		ENSG00000167851	11314	17	72462555	72480933	1	protein_coding	CD300a molecule [Source:HGNC Symbol;Acc:19319]
2843	RCAN2	14.8195	2.76545	1.51684	0.00360198	0.024866	TRUE		ENSG00000172348	10231	6	46188475	46459709	-1	protein_coding	regulator of calcineurin 2 [Source:HGNC Symbol;Acc:3041]
2097	RN7SL280P	15.0988	2.76212	1.08913	0.000858903	0.00812704	TRUE		ENSG00000244671	NA	22	22077172	22077471	-1	misc_RNA	RNA, 7SL, cytoplasmic 280, pseudogene [Source:HGNC Symbol;Acc:46296]
429	PAFAH2	2192.71	2.76201	0.51522	8.24447e-09	3.99053e-07	TRUE		ENSG00000158006	5051	1	26286258	26324648	-1	protein_coding	platelet-activating factor acetylhydrolase 2, 40kDa [Source:HGNC Symbol;Acc:8579]
717	RXRA	789.422	2.75945	0.627572	1.00292e-06	2.86051e-05	TRUE		ENSG00000186350	6256	9	137208944	137332431	1	protein_coding	retinoid X receptor, alpha [Source:HGNC Symbol;Acc:10477]
906	SDHAF1	68.4392	2.75158	0.695383	6.51878e-06	0.000147688	TRUE		ENSG00000205138	644096	19	36486090	36487220	1	protein_coding	succinate dehydrogenase complex assembly factor 1 [Source:HGNC Symbol;Acc:33867]
2696	PHLDA2	28.2667	2.74928	1.47131	0.00283796	0.0207475	TRUE		ENSG00000181649	7262	11	2949503	2950685	-1	protein_coding	pleckstrin homology-like domain, family A, member 2 [Source:HGNC Symbol;Acc:12385]
2556	SGCE	36.0104	2.74873	1.36729	0.00227201	0.017556	TRUE		ENSG00000127990	8910	7	94214542	94285521	-1	protein_coding	sarcoglycan, epsilon [Source:HGNC Symbol;Acc:10808]
1316	CTSW	22769.4	2.74217	0.820607	6.88113e-05	0.0010572	TRUE		ENSG00000172543	1521	11	65647280	65651212	1	protein_coding	cathepsin W [Source:HGNC Symbol;Acc:2546]
558	MIR142	1221.66	2.74171	0.556795	8.18443e-08	3.02559e-06	TRUE		ENSG00000265206	406934	17	56408245	56409869	-1	antisense	microRNA 142 [Source:HGNC Symbol;Acc:31529]
731	GGH	102.782	2.73764	0.6288	1.20893e-06	3.39303e-05	TRUE		ENSG00000137563	8836	8	63927638	63951730	-1	protein_coding	gamma-glutamyl hydrolase (conjugase, folylpolygammaglutamyl hydrolase) [Source:HGNC Symbol;Acc:4248]
3624	CALML6	6.42588	2.73602	2.24201	0.00910772	0.048798	TRUE		ENSG00000169885	163688	1	1846266	1848735	1	protein_coding	calmodulin-like 6 [Source:HGNC Symbol;Acc:24193]
2692	FABP5P7	14.8873	2.73379	1.40865	0.00282169	0.0206617	TRUE		ENSG00000234964	NA	11	59548786	59549195	-1	pseudogene	fatty acid binding protein 5 pseudogene 7 [Source:HGNC Symbol;Acc:31070]
604	CORO1C	1181.36	2.73227	0.576903	2.08684e-07	7.14782e-06	TRUE		ENSG00000110880	23603	12	109038885	109125372	-1	protein_coding	coronin, actin binding protein, 1C [Source:HGNC Symbol;Acc:2254]
342	B4GALT5	1397.53	2.72905	0.467417	5.38638e-10	3.28153e-08	TRUE		ENSG00000158470	9334	20	48249482	48330415	-1	protein_coding	UDP-Gal:betaGlcNAc beta 1,4- galactosyltransferase, polypeptide 5 [Source:HGNC Symbol;Acc:928]
1385	TCF4	72.4325	2.72849	0.840264	9.10306e-05	0.00132721	TRUE		ENSG00000196628	6925	18	52889562	53332018	-1	protein_coding	transcription factor 4 [Source:HGNC Symbol;Acc:11634]
1182	FOSL1	200.916	2.72682	0.771979	3.3973e-05	0.00058574	TRUE		ENSG00000175592	8061	11	65659520	65668044	-1	protein_coding	FOS-like antigen 1 [Source:HGNC Symbol;Acc:13718]
769	IL12A	78.2524	2.72437	0.635879	1.81362e-06	4.84042e-05	TRUE		ENSG00000168811	3592	3	159706537	159713806	1	protein_coding	interleukin 12A (natural killer cell stimulatory factor 1, cytotoxic lymphocyte maturation factor 1, p35) [Source:HGNC Symbol;Acc:5969]
381	ST3GAL4	115.464	2.72305	0.486217	2.16239e-09	1.17904e-07	TRUE		ENSG00000110080	6484	11	126225535	126310239	1	protein_coding	ST3 beta-galactoside alpha-2,3-sialyltransferase 4 [Source:HGNC Symbol;Acc:10864]
1720	EHD3	59.52	2.71825	0.95284	0.000312042	0.0036142	TRUE		ENSG00000013016	30845	2	31456880	31492313	1	protein_coding	EH-domain containing 3 [Source:HGNC Symbol;Acc:3244]
1585	ZNF787	186.297	2.71327	0.907233	0.000208045	0.00263324	TRUE		ENSG00000142409	126208	19	56598732	56632649	-1	protein_coding	zinc finger protein 787 [Source:HGNC Symbol;Acc:26998]
416	C10orf128	172.844	2.71165	0.498605	5.26726e-09	2.6217e-07	TRUE		ENSG00000204161	170371	10	50362773	50396630	-1	protein_coding	chromosome 10 open reading frame 128 [Source:HGNC Symbol;Acc:27274]
1575	LINC00537	38.7998	2.70995	0.897117	0.000202261	0.00257987	TRUE		ENSG00000232815	203274	9	68413482	68414196	-1	pseudogene	long intergenic non-protein coding RNA 537 [Source:HGNC Symbol;Acc:43654]
578	HES6	64.1137	2.70961	0.558013	1.23395e-07	4.40482e-06	TRUE		ENSG00000144485	55502	2	239146908	239149303	-1	protein_coding	hes family bHLH transcription factor 6 [Source:HGNC Symbol;Acc:18254]
318	HOPX	1023.64	2.70637	0.452423	2.28343e-10	1.49049e-08	TRUE		ENSG00000171476	84525	4	57514155	57548065	-1	protein_coding	HOP homeobox [Source:HGNC Symbol;Acc:24961]
121	SLC15A4	1546.95	2.70629	0.349538	1.06896e-15	1.89314e-13	TRUE		ENSG00000139370	121260	12	129277739	129308528	-1	protein_coding	solute carrier family 15 (oligopeptide transporter), member 4 [Source:HGNC Symbol;Acc:23090]
677	SWAP70	751.325	2.7047	0.60031	6.30873e-07	1.90647e-05	TRUE		ENSG00000133789	23075	11	9685624	9774538	1	protein_coding	SWAP switching B-cell complex 70kDa subunit [Source:HGNC Symbol;Acc:17070]
588	C20orf24	377.453	2.70237	0.562026	1.51094e-07	5.31062e-06	TRUE		ENSG00000101084	55969	20	35234137	35240960	1	protein_coding	chromosome 20 open reading frame 24 [Source:HGNC Symbol;Acc:15870]
646	XCL1	232.17	2.7013	0.589654	4.4944e-07	1.42215e-05	TRUE		ENSG00000143184	6375	1	168545711	168551315	1	protein_coding	chemokine (C motif) ligand 1 [Source:HGNC Symbol;Acc:10645]
567	MAN1A1	505.905	2.69386	0.552094	1.04436e-07	3.79927e-06	TRUE		ENSG00000111885	4121	6	119498374	119670926	-1	protein_coding	mannosidase, alpha, class 1A, member 1 [Source:HGNC Symbol;Acc:6821]
2250	AC015849.14	21.0423	2.69313	1.13452	0.00121459	0.0107137	TRUE		ENSG00000267326	NA	17	34188097	34188570	-1	pseudogene
321	DENND3	2126.51	2.69291	0.450849	2.44993e-10	1.58559e-08	TRUE		ENSG00000105339	22898	8	142127377	142205907	1	protein_coding	DENN/MADD domain containing 3 [Source:HGNC Symbol;Acc:29134]
568	ORM2	111.342	2.68861	0.55055	1.06341e-07	3.8563e-06	TRUE		ENSG00000228278	5005	9	117092149	117095532	1	protein_coding	orosomucoid 2 [Source:HGNC Symbol;Acc:8499]
2527	RUSC2	57.6069	2.68701	1.30784	0.00215621	0.0168541	TRUE		ENSG00000198853	9853	9	35490124	35561895	1	protein_coding	RUN and SH3 domain containing 2 [Source:HGNC Symbol;Acc:23625]
1251	S100A10	6341.78	2.68642	0.780961	5.0025e-05	0.000809891	TRUE		ENSG00000197747	6281	1	151955391	151966866	-1	protein_coding	S100 calcium binding protein A10 [Source:HGNC Symbol;Acc:10487]
1705	TYMP	487.806	2.68624	0.935306	0.000302324	0.00352933	TRUE		ENSG00000025708	1890	22	50964181	50968485	-1	protein_coding	thymidine phosphorylase [Source:HGNC Symbol;Acc:3148]
1515	ADRBK2	170.519	2.6848	0.868664	0.000154993	0.00205392	TRUE		ENSG00000100077	157	22	25960816	26125261	1	protein_coding	adrenergic, beta, receptor kinase 2 [Source:HGNC Symbol;Acc:290]
1221	SMTN	55.606	2.67255	0.762685	4.1919e-05	0.000694979	TRUE		ENSG00000183963	6525	22	31460091	31500743	1	protein_coding	smoothelin [Source:HGNC Symbol;Acc:11126]
3187	TRPV3	25.4187	2.66761	1.8787	0.00558909	0.0342884	TRUE		ENSG00000167723	162514	17	3413796	3461289	-1	protein_coding	transient receptor potential cation channel, subfamily V, member 3 [Source:HGNC Symbol;Acc:18084]
238	MARK4	331.457	2.66585	0.404732	4.78954e-12	4.26208e-10	TRUE		ENSG00000007047	57787	19	45582546	45808541	1	protein_coding	MAP/microtubule affinity-regulating kinase 4 [Source:HGNC Symbol;Acc:13538]
611	AC103828.1	113.999	2.6657	0.565573	2.43565e-07	8.19511e-06	TRUE		ENSG00000254879	NA	11	48035958	48037407	-1	antisense
2715	ENPP5	15.8896	2.65768	1.34004	0.00291432	0.02113	TRUE		ENSG00000112796	59084	6	46126924	46138708	-1	protein_coding	ectonucleotide pyrophosphatase/phosphodiesterase 5 (putative) [Source:HGNC Symbol;Acc:13717]
3552	FAM72D	8.56332	2.6565	2.25748	0.0084118	0.046067	TRUE		ENSG00000215784	728833	1	143896452	143913143	-1	protein_coding	family with sequence similarity 72, member D [Source:HGNC Symbol;Acc:33593]
1036	ENG	322.186	2.65125	0.704462	1.50991e-05	0.000298662	TRUE		ENSG00000106991	2022	9	130577291	130617035	-1	protein_coding	endoglin [Source:HGNC Symbol;Acc:3349]
703	CADM1	323.259	2.64561	0.596949	9.3048e-07	2.70799e-05	TRUE		ENSG00000182985	23705	11	115039938	115375675	-1	protein_coding	cell adhesion molecule 1 [Source:HGNC Symbol;Acc:5951]
2076	DPF3	23.8641	2.64556	1.04182	0.000808952	0.00773601	TRUE		ENSG00000205683	8110	14	73086004	73360809	-1	protein_coding	D4, zinc and double PHD fingers, family 3 [Source:HGNC Symbol;Acc:17427]
357	CISH	741.334	2.64505	0.459676	9.38381e-10	5.48293e-08	TRUE		ENSG00000114737	1154	3	50643921	50649262	-1	protein_coding	cytokine inducible SH2-containing protein [Source:HGNC Symbol;Acc:1984]
497	SIPA1	1109.54	2.64396	0.517978	3.41655e-08	1.42435e-06	TRUE		ENSG00000213445	6494	11	65405568	65418401	1	protein_coding	signal-induced proliferation-associated 1 [Source:HGNC Symbol;Acc:10885]
233	PPP2R2B	467.05	2.64345	0.398682	3.72308e-12	3.37529e-10	TRUE		ENSG00000156475	5521	5	145967936	146464347	-1	protein_coding	protein phosphatase 2, regulatory subunit B, beta [Source:HGNC Symbol;Acc:9305]
662	CLUH	504.587	2.643	0.58133	5.34421e-07	1.64992e-05	TRUE		ENSG00000132361	23277	17	2592680	2615957	-1	protein_coding	clustered mitochondria (cluA/CLU1) homolog [Source:HGNC Symbol;Acc:29094]
445	OGFRL1	739.387	2.64286	0.498617	1.20099e-08	5.59958e-07	TRUE		ENSG00000119900	79627	6	71998506	72018653	1	protein_coding	opioid growth factor receptor-like 1 [Source:HGNC Symbol;Acc:21378]
1336	HOXB7	64.1555	2.63895	0.79405	7.53417e-05	0.0011399	TRUE		ENSG00000260027	3217	17	46684594	46710934	-1	protein_coding	homeobox B7 [Source:HGNC Symbol;Acc:5118]
1379	PPP1R14B	1149.67	2.63706	0.804075	8.82366e-05	0.00129387	TRUE		ENSG00000173457	26472	11	64011956	64014413	-1	protein_coding	protein phosphatase 1, regulatory (inhibitor) subunit 14B [Source:HGNC Symbol;Acc:9057]
1307	HPSE	193.654	2.63591	0.784555	6.62988e-05	0.00102619	TRUE		ENSG00000173083	10855	4	84213614	84256306	-1	protein_coding	heparanase [Source:HGNC Symbol;Acc:5164]
112	LYAR	3247.65	2.63111	0.334373	4.10959e-16	7.82397e-14	TRUE		ENSG00000145220	55646	4	4269428	4291896	-1	protein_coding	Ly1 antibody reactive [Source:HGNC Symbol;Acc:26021]
1980	GPR35	303.271	2.62847	1.00799	0.000645962	0.00648973	TRUE		ENSG00000178623	2859	2	241544848	241570676	1	protein_coding	G protein-coupled receptor 35 [Source:HGNC Symbol;Acc:4492]
2141	BCL2L2	66.368	2.62483	1.06861	0.000953777	0.00884334	TRUE		ENSG00000129473	599	14	23767999	23780968	1	protein_coding	BCL2-like 2 [Source:HGNC Symbol;Acc:995]
212	AC016586.1	555.721	2.62438	0.388614	1.6095e-12	1.59872e-10	TRUE		ENSG00000205147	NA	19	4041127	4043154	-1	protein_coding
1774	SCO2	448.254	2.62392	0.929936	0.000363324	0.00408289	TRUE		ENSG00000130489	9997	22	50961997	50964868	-1	protein_coding	SCO2 cytochrome c oxidase assembly protein [Source:HGNC Symbol;Acc:10604]
2275	KIF14	97.3601	2.62006	1.12754	0.0012815	0.0111744	TRUE		ENSG00000118193	9928	1	200520628	200589862	-1	protein_coding	kinesin family member 14 [Source:HGNC Symbol;Acc:19181]
1840	LGALS3	2508	2.61924	0.952344	0.000452691	0.00489686	TRUE		ENSG00000131981	3958	14	55590828	55612126	1	protein_coding	lectin, galactoside-binding, soluble, 3 [Source:HGNC Symbol;Acc:6563]
674	C11orf84	83.8032	2.61676	0.578757	6.09097e-07	1.85046e-05	TRUE		ENSG00000168005	144097	11	63580860	63595190	1	protein_coding	chromosome 11 open reading frame 84 [Source:HGNC Symbol;Acc:25115]
492	RAPGEF2	2458.97	2.61303	0.510916	3.33725e-08	1.40217e-06	TRUE		ENSG00000109756	9693	4	160025330	160281321	1	protein_coding	Rap guanine nucleotide exchange factor (GEF) 2 [Source:HGNC Symbol;Acc:16854]
245	DFNB31	270.443	2.6121	0.399858	7.17281e-12	6.11455e-10	TRUE		ENSG00000095397	25861	9	117164360	117267730	-1	protein_coding	deafness, autosomal recessive 31 [Source:HGNC Symbol;Acc:16361]
2209	NCF1B	64.0367	2.6113	1.09502	0.00112553	0.0101116	TRUE		ENSG00000182487	654816	7	72634611	72649979	1	pseudogene	neutrophil cytosolic factor 1B pseudogene [Source:HGNC Symbol;Acc:32522]
1042	SH3BP1	329.918	2.6101	0.693071	1.52829e-05	0.000300735	TRUE		ENSG00000100092	23616	22	38030661	38062939	1	protein_coding	SH3-domain binding protein 1 [Source:HGNC Symbol;Acc:10824]
784	UBE2M	282.592	2.60726	0.614635	2.15338e-06	5.62241e-05	TRUE		ENSG00000130725	9040	19	59067079	59070327	-1	protein_coding	ubiquitin-conjugating enzyme E2M [Source:HGNC Symbol;Acc:12491]
1304	ADAM15	234.637	2.60637	0.772961	6.54366e-05	0.0010156	TRUE		ENSG00000143537	8751	1	155023042	155035252	1	protein_coding	ADAM metallopeptidase domain 15 [Source:HGNC Symbol;Acc:193]
581	GALNT3	584.358	2.60519	0.537354	1.29824e-07	4.6127e-06	TRUE		ENSG00000115339	2591	2	166604101	166651192	-1	protein_coding	UDP-N-acetyl-alpha-D-galactosamine:polypeptide N-acetylgalactosaminyltransferase 3 (GalNAc-T3) [Source:HGNC Symbol;Acc:4125]
2403	ANG	13.1157	2.60422	1.13948	0.00168948	0.0139594	TRUE		ENSG00000214274	283	14	21152336	21167130	1	protein_coding	angiogenin, ribonuclease, RNase A family, 5 [Source:HGNC Symbol;Acc:483]
1829	LINC01023	40.4151	2.60122	0.940855	0.000441469	0.00480276	TRUE		ENSG00000272523	100652853	5	108063526	108063961	-1	lincRNA	long intergenic non-protein coding RNA 1023 [Source:HGNC Symbol;Acc:49004]
1534	DBN1	81.9141	2.59765	0.846549	0.000174279	0.00227519	TRUE		ENSG00000113758	1627	5	176883609	176901402	-1	protein_coding	drebrin 1 [Source:HGNC Symbol;Acc:2695]
1651	PLEKHG1	81.5145	2.59752	0.878855	0.000253113	0.00306771	TRUE		ENSG00000120278	57480	6	150920999	151164799	1	protein_coding	pleckstrin homology domain containing, family G (with RhoGef domain) member 1 [Source:HGNC Symbol;Acc:20884]
1456	UBXN10	47.0677	2.59654	0.81769	0.000125303	0.00172867	TRUE		ENSG00000162543	127733	1	20512578	20522541	1	protein_coding	UBX domain protein 10 [Source:HGNC Symbol;Acc:26354]
2736	ZSCAN20	19.4131	2.59486	1.3179	0.00301555	0.0216555	TRUE		ENSG00000121903	7579	1	33938246	33962107	1	protein_coding	zinc finger and SCAN domain containing 20 [Source:HGNC Symbol;Acc:13093]
829	SLA2	6974.61	2.59286	0.623878	3.24118e-06	8.02611e-05	TRUE		ENSG00000101082	84174	20	35240721	35274619	-1	protein_coding	Src-like-adaptor 2 [Source:HGNC Symbol;Acc:17329]
152	SESN2	926.304	2.59144	0.353096	2.45639e-14	3.40113e-12	TRUE		ENSG00000130766	83667	1	28586038	28609002	1	protein_coding	sestrin 2 [Source:HGNC Symbol;Acc:20746]
621	ARID3A	84.1239	2.56816	0.547758	2.80386e-07	9.25678e-06	TRUE		ENSG00000116017	1820	19	925781	975939	1	protein_coding	AT rich interactive domain 3A (BRIGHT-like) [Source:HGNC Symbol;Acc:3031]
866	SNX18	439.473	2.56728	0.631589	4.71035e-06	0.000111631	TRUE		ENSG00000178996	112574	5	53813589	53842415	1	protein_coding	sorting nexin 18 [Source:HGNC Symbol;Acc:19245]
1912	TSPAN33	129.542	2.56462	0.951901	0.000539554	0.00561702	TRUE		ENSG00000158457	340348	7	128784712	128808671	1	protein_coding	tetraspanin 33 [Source:HGNC Symbol;Acc:28743]
215	PLEKHA5	505.012	2.56399	0.380316	1.78413e-12	1.74936e-10	TRUE		ENSG00000052126	54477	12	19282648	19529334	1	protein_coding	pleckstrin homology domain containing, family A member 5 [Source:HGNC Symbol;Acc:30036]
1435	IGFBP7	62.7723	2.56234	0.798133	0.000113319	0.00159023	TRUE		ENSG00000163453	3490	4	57896939	57976551	-1	protein_coding	insulin-like growth factor binding protein 7 [Source:HGNC Symbol;Acc:5476]
571	APOBEC3H	372.743	2.55804	0.523571	1.08267e-07	3.90754e-06	TRUE		ENSG00000100298	164668	22	39493229	39500072	1	protein_coding	apolipoprotein B mRNA editing enzyme, catalytic polypeptide-like 3H [Source:HGNC Symbol;Acc:24100]
516	SPTBN4	113.627	2.55604	0.503162	4.22107e-08	1.68298e-06	TRUE		ENSG00000160460	57731	19	40972148	41082370	1	protein_coding	spectrin, beta, non-erythrocytic 4 [Source:HGNC Symbol;Acc:14896]
1046	YPEL1	169.882	2.55462	0.67731	1.55775e-05	0.00030548	TRUE		ENSG00000100027	29799	22	22051833	22090123	-1	protein_coding	yippee-like 1 (Drosophila) [Source:HGNC Symbol;Acc:12845]
2458	GPX1P1	129.822	2.55001	1.1778	0.00188622	0.0151841	TRUE		ENSG00000197582	NA	X	13396854	13397459	-1	pseudogene	glutathione peroxidase pseudogene 1 [Source:HGNC Symbol;Acc:4560]
3542	CUEDC1	10.9121	2.54847	5.34826	0.00829345	0.0455571	TRUE		ENSG00000180891	404093	17	55938604	56032684	-1	protein_coding	CUE domain containing 1 [Source:HGNC Symbol;Acc:31350]
1641	DMXL2	486.005	2.54369	0.855614	0.00024676	0.00301015	TRUE		ENSG00000104093	23312	15	51739908	51915030	-1	protein_coding	Dmx-like 2 [Source:HGNC Symbol;Acc:2938]
525	DMPK	252.509	2.54219	0.502303	4.58498e-08	1.7998e-06	TRUE		ENSG00000104936	1760	19	46272975	46285810	-1	protein_coding	dystrophia myotonica-protein kinase [Source:HGNC Symbol;Acc:2933]
2903	PFN1P1	13.3453	2.54144	1.38826	0.00390878	0.0264514	TRUE		ENSG00000233328	NA	1	171639657	171640079	-1	pseudogene	profilin 1 pseudogene 1 [Source:HGNC Symbol;Acc:42989]
324	HDGF	2062.79	2.53777	0.424799	2.63958e-10	1.69393e-08	TRUE		ENSG00000143321	3068	1	156711899	156736717	-1	protein_coding	hepatoma-derived growth factor [Source:HGNC Symbol;Acc:4856]
1199	MYPOP	64.392	2.53406	0.716151	3.69905e-05	0.000625989	TRUE		ENSG00000176182	339344	19	46393278	46405862	-1	protein_coding	Myb-related transcription factor, partner of profilin [Source:HGNC Symbol;Acc:20178]
2350	AIRN	20.2668	2.52362	1.08887	0.00150228	0.0126988	TRUE		ENSG00000268257	100271873	6	160424323	160428696	-1	antisense	antisense of IGF2R non-protein coding RNA [Source:HGNC Symbol;Acc:34515]
456	SYTL2	3258.07	2.52103	0.476807	1.39939e-08	6.35595e-07	TRUE		ENSG00000137501	54843	11	85405267	85522184	-1	protein_coding	synaptotagmin-like 2 [Source:HGNC Symbol;Acc:15585]
180	LASP1	2132.04	2.52064	0.353468	1.1872e-13	1.39808e-11	TRUE		ENSG00000002834	3927	17	37026112	37078023	1	protein_coding	LIM and SH3 protein 1 [Source:HGNC Symbol;Acc:6513]
3647	AP000640.10	4.90285	2.5196	3.23669	0.00928092	0.0494132	TRUE		ENSG00000254477	NA	11	59520488	59522448	-1	antisense
812	KIR3DL2	547.889	2.51766	0.600318	2.85465e-06	7.19321e-05	TRUE		ENSG00000217792	NA	GL000209.1	147649	156325	1	protein_coding	Uncharacterized protein [Source:UniProtKB/TrEMBL;Acc:A8MVX7]
3382	TUBB6	733.015	2.51728	2.22556	0.00688928	0.039816	TRUE		ENSG00000176014	84617	18	12307668	12344319	1	protein_coding	tubulin, beta 6 class V [Source:HGNC Symbol;Acc:20776]
736	RAB4A	398.06	2.50992	0.573997	1.2769e-06	3.55757e-05	TRUE		ENSG00000168118	10638	1	229406822	229441641	1	protein_coding	RAB4A, member RAS oncogene family [Source:HGNC Symbol;Acc:9781]
1871	QPRT	34.1756	2.50564	0.908689	0.000477999	0.00509346	TRUE		ENSG00000103485	101929880	16	29674600	29710020	1	protein_coding	quinolinate phosphoribosyltransferase [Source:HGNC Symbol;Acc:9755]
925	GIPR	723.873	2.50477	0.631643	7.51839e-06	0.000166117	TRUE		ENSG00000010310	2696	19	46171502	46186982	1	protein_coding	gastric inhibitory polypeptide receptor [Source:HGNC Symbol;Acc:4271]
148	SLC9A3R1	2685.99	2.50375	0.338718	1.76632e-14	2.52208e-12	TRUE		ENSG00000109062	9368	17	72744791	72765492	1	protein_coding	solute carrier family 9, subfamily A (NHE3, cation proton antiporter 3), member 3 regulator 1 [Source:HGNC Symbol;Acc:11075]
711	SAP30	165.042	2.4991	0.563497	9.61832e-07	2.771e-05	TRUE		ENSG00000164105	8819	4	174291120	174298683	1	protein_coding	Sin3A-associated protein, 30kDa [Source:HGNC Symbol;Acc:10532]
2123	ABCD1	33.8445	2.49759	0.991657	0.000913106	0.00853203	TRUE		ENSG00000101986	215	X	152990323	153010216	1	protein_coding	ATP-binding cassette, sub-family D (ALD), member 1 [Source:HGNC Symbol;Acc:61]
1246	PLSCR1	972.776	2.49296	0.71714	4.88433e-05	0.000793651	TRUE		ENSG00000188313	5359	3	146232967	146262651	-1	protein_coding	phospholipid scramblase 1 [Source:HGNC Symbol;Acc:9092]
1366	PLAGL1	62.8129	2.48819	0.751294	8.45704e-05	0.00125217	TRUE		ENSG00000118495	5325	6	144261437	144385735	-1	protein_coding	pleiomorphic adenoma gene-like 1 [Source:HGNC Symbol;Acc:9046]
909	FOXD2	93.2854	2.48731	0.623455	6.58162e-06	0.000148288	TRUE		ENSG00000186564	2306	1	47901689	47906363	1	protein_coding	forkhead box D2 [Source:HGNC Symbol;Acc:3803]
1454	COPRS	198.051	2.48583	0.777217	0.000125102	0.00172799	TRUE		ENSG00000172301	55352	17	30178883	30186356	-1	protein_coding	coordinator of PRMT5, differentiation stimulator [Source:HGNC Symbol;Acc:28848]
425	CACNB3	213.738	2.48404	0.459446	7.61537e-09	3.71754e-07	TRUE		ENSG00000167535	784	12	49207577	49222724	1	protein_coding	calcium channel, voltage-dependent, beta 3 subunit [Source:HGNC Symbol;Acc:1403]
494	AOAH	1747.05	2.48022	0.483843	3.36567e-08	1.41086e-06	TRUE		ENSG00000136250	313	7	36552456	36764154	-1	protein_coding	acyloxyacyl hydrolase (neutrophil) [Source:HGNC Symbol;Acc:548]
1538	MUC12	99.9021	2.47853	0.801852	0.000176931	0.00230455	TRUE		ENSG00000205277	10071	7	100612904	100662230	1	protein_coding	mucin 12, cell surface associated [Source:HGNC Symbol;Acc:7510]
3062	SLC14A2	14.1736	2.47626	1.44565	0.00472307	0.0302674	TRUE		ENSG00000132874	101930602	18	42792960	43263072	1	protein_coding	solute carrier family 14 (urea transporter), member 2 [Source:HGNC Symbol;Acc:10919]
1582	COTL1	6529.66	2.47427	0.809735	0.000205327	0.00260606	TRUE		ENSG00000103187	23406	16	84599200	84651683	-1	protein_coding	coactosin-like 1 (Dictyostelium) [Source:HGNC Symbol;Acc:18304]
706	ABLIM2	81.0564	2.47405	0.556121	9.38205e-07	2.72008e-05	TRUE		ENSG00000163995	84448	4	7967039	8160559	-1	protein_coding	actin binding LIM protein family, member 2 [Source:HGNC Symbol;Acc:19195]
798	TRGV10	425.23	2.47332	0.58313	2.3911e-06	6.14478e-05	TRUE		ENSG00000211694	NA	7	38339412	38339923	-1	TR_V_gene	T cell receptor gamma variable 10 (non-functional) [Source:HGNC Symbol;Acc:12285]
1673	RN7SL288P	50.7358	2.47183	0.83781	0.000277556	0.00330607	TRUE		ENSG00000240767	NA	13	46743594	46743883	-1	misc_RNA	RNA, 7SL, cytoplasmic 288, pseudogene [Source:HGNC Symbol;Acc:46304]
351	TAF4	319.295	2.46853	0.424418	7.16371e-10	4.25096e-08	TRUE		ENSG00000130699	6874	20	60528525	60640866	-1	protein_coding	TAF4 RNA polymerase II, TATA box binding protein (TBP)-associated factor, 135kDa [Source:HGNC Symbol;Acc:11537]
1298	ZNF618	124.758	2.46598	0.723823	6.42478e-05	0.00100123	TRUE		ENSG00000157657	114991	9	116638562	116818871	1	protein_coding	zinc finger protein 618 [Source:HGNC Symbol;Acc:29416]
1147	GFOD1	206.163	2.46512	0.674978	2.63309e-05	0.000469966	TRUE		ENSG00000145990	54438	6	13358062	13487894	-1	protein_coding	glucose-fructose oxidoreductase domain containing 1 [Source:HGNC Symbol;Acc:21096]
2503	LRRC45	30.6566	2.46459	1.13647	0.00205164	0.016213	TRUE		ENSG00000169683	201255	17	79981178	79989027	1	protein_coding	leucine rich repeat containing 45 [Source:HGNC Symbol;Acc:28302]
1658	HAMP	99.0061	2.46405	0.828094	0.000258712	0.00312231	TRUE		ENSG00000105697	57817	19	35771619	35776046	1	protein_coding	hepcidin antimicrobial peptide [Source:HGNC Symbol;Acc:15598]
1629	AC068522.4	75.2954	2.46391	0.822028	0.000239993	0.00294631	TRUE		ENSG00000242970	NA	8	59500979	59501323	-1	pseudogene
1158	ZNF668	276.94	2.46368	0.679314	2.82525e-05	0.000499579	TRUE		ENSG00000167394	79759	16	31072164	31085641	-1	protein_coding	zinc finger protein 668 [Source:HGNC Symbol;Acc:25821]
766	TP53I11	100.921	2.46105	0.570198	1.75968e-06	4.71296e-05	TRUE		ENSG00000175274	9537	11	44907454	44972840	-1	protein_coding	tumor protein p53 inducible protein 11 [Source:HGNC Symbol;Acc:16842]
314	MSC	466.658	2.4596	0.407026	1.77361e-10	1.17449e-08	TRUE		ENSG00000178860	9242	8	72753784	72756703	-1	protein_coding	musculin [Source:HGNC Symbol;Acc:7321]
1752	IER5L	23.8348	2.45673	0.846907	0.000343074	0.00390333	TRUE		ENSG00000188483	389792	9	131937835	131940540	-1	protein_coding	immediate early response 5-like [Source:HGNC Symbol;Acc:23679]
3474	PTGES	23.5048	2.45411	2.30467	0.00774035	0.0433953	TRUE		ENSG00000148344	9536	9	132500610	132515326	-1	protein_coding	prostaglandin E synthase [Source:HGNC Symbol;Acc:9599]
644	CSF1R	275.582	2.45098	0.531722	4.40345e-07	1.39918e-05	TRUE		ENSG00000182578	1436	5	149432854	149492935	-1	protein_coding	colony stimulating factor 1 receptor [Source:HGNC Symbol;Acc:2433]
3372	LY86	478.497	2.44691	4.08103	0.00679059	0.0393746	TRUE		ENSG00000112799	9450	6	6588341	6655216	1	protein_coding	lymphocyte antigen 86 [Source:HGNC Symbol;Acc:16837]
3404	PADI6	29.7331	2.44677	1.89116	0.0070877	0.0406542	TRUE		ENSG00000256049	NA	1	17698691	17728195	1	processed_transcript	peptidyl arginine deiminase, type VI [Source:HGNC Symbol;Acc:20449]
1015	UBALD1	84.921	2.44371	0.639678	1.34689e-05	0.000271829	TRUE		ENSG00000153443	124402	16	4658884	4665028	-1	protein_coding	UBA-like domain containing 1 [Source:HGNC Symbol;Acc:29576]
462	RHOC	1275.17	2.44197	0.46423	1.68308e-08	7.51011e-07	TRUE		ENSG00000155366	389	1	113243728	113250056	-1	protein_coding	ras homolog family member C [Source:HGNC Symbol;Acc:669]
1917	PYCARD	311.052	2.44173	0.897024	0.0005458	0.00566137	TRUE		ENSG00000103490	29108	16	31212806	31214771	-1	protein_coding	PYD and CARD domain containing [Source:HGNC Symbol;Acc:16608]
1185	HMG20B	222.647	2.4394	0.681529	3.45074e-05	0.000592304	TRUE		ENSG00000064961	10362	19	3572775	3579086	1	protein_coding	high mobility group 20B [Source:HGNC Symbol;Acc:5002]
115	AKNA	7210.78	2.43654	0.312513	8.12451e-16	1.50905e-13	TRUE		ENSG00000106948	80709	9	117096436	117156685	-1	protein_coding	AT-hook transcription factor [Source:HGNC Symbol;Acc:24108]
1388	PPIF	2180.17	2.43478	0.735711	9.15541e-05	0.00133311	TRUE		ENSG00000108179	10105	10	81107225	81115093	1	protein_coding	peptidylprolyl isomerase F [Source:HGNC Symbol;Acc:9259]
2961	LCN12	31.2904	2.43443	1.36521	0.00420222	0.0278606	TRUE		ENSG00000184925	286256	9	139844003	139849949	1	protein_coding	lipocalin 12 [Source:HGNC Symbol;Acc:28733]
3205	C12orf39	17.2855	2.43417	1.53471	0.00573101	0.0349428	TRUE		ENSG00000134548	80763	12	21679241	21690311	1	protein_coding	chromosome 12 open reading frame 39 [Source:HGNC Symbol;Acc:28139]
301	ARPC5L	3798.63	2.43381	0.396495	1.02134e-10	7.09224e-09	TRUE		ENSG00000136950	81873	9	127624409	127640003	1	protein_coding	actin related protein 2/3 complex, subunit 5-like [Source:HGNC Symbol;Acc:23366]
2286	TMEM200A	23.6389	2.4331	1.00381	0.00130636	0.011335	TRUE		ENSG00000164484	114801	6	130686879	130764208	1	protein_coding	transmembrane protein 200A [Source:HGNC Symbol;Acc:21075]
3541	GBGT1	21.3992	2.4326	2.36256	0.00827669	0.045476	TRUE		ENSG00000148288	26301	9	136028340	136039332	-1	protein_coding	globoside alpha-1,3-N-acetylgalactosaminyltransferase 1 [Source:HGNC Symbol;Acc:20460]
1583	DSCC1	38.1941	2.43045	0.790077	0.000207457	0.00262827	TRUE		ENSG00000136982	79075	8	120846216	120868250	-1	protein_coding	DNA replication and sister chromatid cohesion 1 [Source:HGNC Symbol;Acc:24453]
1531	NT5C	231.082	2.42962	0.77714	0.000164406	0.00215492	TRUE		ENSG00000125458	30833	17	73126320	73127890	-1	protein_coding	5', 3'-nucleotidase, cytosolic [Source:HGNC Symbol;Acc:17144]
3147	PCAT6	11.5409	2.42744	1.43446	0.0053559	0.0333136	TRUE		ENSG00000228288	100506696	1	202780082	202781284	1	antisense	prostate cancer associated transcript 6 (non-protein coding) [Source:HGNC Symbol;Acc:43714]
1113	NRSN2	57.4237	2.42562	0.655657	2.18124e-05	0.000402525	TRUE		ENSG00000125841	80023	20	327426	340304	1	protein_coding	neurensin 2 [Source:HGNC Symbol;Acc:16229]
3403	AC078852.2	9.02392	2.42382	1.59315	0.00705196	0.0404797	TRUE		ENSG00000253399	NA	4	1352267	1353249	1	sense_intronic
844	PKN1	2424.31	2.42382	0.585858	3.86614e-06	9.40637e-05	TRUE		ENSG00000123143	5585	19	14543865	14582679	1	protein_coding	protein kinase N1 [Source:HGNC Symbol;Acc:9405]
2671	SEMA3F	61.0579	2.42315	1.19392	0.0027461	0.02029	TRUE		ENSG00000001617	6405	3	50192478	50226508	1	protein_coding	sema domain, immunoglobulin domain (Ig), short basic domain, secreted, (semaphorin) 3F [Source:HGNC Symbol;Acc:10728]
1739	NAT14	80.4274	2.42192	0.835231	0.000329431	0.00377631	TRUE		ENSG00000090971	57106	19	55996371	55998935	1	protein_coding	N-acetyltransferase 14 (GCN5-related, putative) [Source:HGNC Symbol;Acc:28918]
2911	CYP27A1	41.0123	2.41679	1.31539	0.0039487	0.0266584	TRUE		ENSG00000135929	1593	2	219646472	219680016	1	protein_coding	cytochrome P450, family 27, subfamily A, polypeptide 1 [Source:HGNC Symbol;Acc:2605]
700	SLC27A3	279.152	2.41578	0.541082	9.02541e-07	2.63837e-05	TRUE		ENSG00000143554	11000	1	153746830	153752633	1	protein_coding	solute carrier family 27 (fatty acid transporter), member 3 [Source:HGNC Symbol;Acc:10997]
2473	AUNIP	46.0063	2.41533	1.09659	0.00194068	0.0155241	TRUE		ENSG00000127423	79000	1	26158414	26185903	-1	protein_coding	aurora kinase A and ninein interacting protein [Source:HGNC Symbol;Acc:28363]
2279	RPS12P26	18.5451	2.4134	0.997105	0.0012894	0.0112219	TRUE		ENSG00000225193	NA	15	90749804	90750199	1	pseudogene	ribosomal protein S12 pseudogene 26 [Source:HGNC Symbol;Acc:36320]
1166	TNFRSF1A	624.334	2.41112	0.664306	2.93573e-05	0.000515524	TRUE		ENSG00000067182	7132	12	6437923	6451280	-1	protein_coding	tumor necrosis factor receptor superfamily, member 1A [Source:HGNC Symbol;Acc:11916]
2255	IMPA2	70.6857	2.41081	0.998099	0.00123456	0.0108564	TRUE		ENSG00000141401	3613	18	11981024	12030876	1	protein_coding	inositol(myo)-1(or 4)-monophosphatase 2 [Source:HGNC Symbol;Acc:6051]
1429	UBE2D1	567.799	2.40989	0.740277	0.000110538	0.00155886	TRUE		ENSG00000072401	7321	10	60094735	60130513	1	protein_coding	ubiquitin-conjugating enzyme E2D 1 [Source:HGNC Symbol;Acc:12474]
733	TBC1D10B	318.777	2.4078	0.548067	1.24003e-06	3.47177e-05	TRUE		ENSG00000169221	26000	16	30368423	30381585	-1	protein_coding	TBC1 domain family, member 10B [Source:HGNC Symbol;Acc:24510]
886	MBOAT7	177.318	2.40451	0.593087	5.46519e-06	0.000126431	TRUE		ENSG00000125505	79143	19	54677107	54693733	-1	protein_coding	membrane bound O-acyltransferase domain containing 7 [Source:HGNC Symbol;Acc:15505]
2215	RPL30P13	30.4438	2.40326	0.975087	0.00114361	0.0102458	TRUE		ENSG00000229014	NA	12	40462045	40462392	-1	pseudogene	ribosomal protein L30 pseudogene 13 [Source:HGNC Symbol;Acc:36280]
2835	SCN3B	25.025	2.40307	1.26262	0.00356388	0.0246579	TRUE		ENSG00000166257	55800	11	123499895	123525952	-1	protein_coding	sodium channel, voltage-gated, type III, beta subunit [Source:HGNC Symbol;Acc:20665]
590	USP28	567.081	2.40082	0.496262	1.55721e-07	5.45643e-06	TRUE		ENSG00000048028	57646	11	113668596	113746292	-1	protein_coding	ubiquitin specific peptidase 28 [Source:HGNC Symbol;Acc:12625]
2864	IGHM	77.5727	2.40072	1.287	0.00371869	0.025482	TRUE		ENSG00000211899	NA	14	106320349	106322323	-1	IG_C_gene	immunoglobulin heavy constant mu [Source:HGNC Symbol;Acc:5541]
401	PDE2A	149.121	2.39798	0.433251	3.83866e-09	1.98412e-07	TRUE		ENSG00000186642	5138	11	72287185	72385635	-1	protein_coding	phosphodiesterase 2A, cGMP-stimulated [Source:HGNC Symbol;Acc:8777]
3107	FAM171B	19.4622	2.39789	1.38583	0.00499286	0.0315363	TRUE		ENSG00000144369	165215	2	187558698	187630685	1	protein_coding	family with sequence similarity 171, member B [Source:HGNC Symbol;Acc:29412]
2524	KIF13A	111.555	2.39159	1.10193	0.00214201	0.0167648	TRUE		ENSG00000137177	63971	6	17759414	17987854	-1	protein_coding	kinesin family member 13A [Source:HGNC Symbol;Acc:14566]
477	AHDC1	382.011	2.38727	0.45868	2.33051e-08	1.0103e-06	TRUE		ENSG00000126705	27245	1	27860546	27930942	-1	protein_coding	AT hook, DNA binding motif, containing 1 [Source:HGNC Symbol;Acc:25230]
247	LSM14B	602.877	2.38708	0.366276	8.9802e-12	7.59858e-10	TRUE		ENSG00000149657	149986	20	60697517	60710434	1	protein_coding	LSM14B, SCD6 homolog B (S. cerevisiae) [Source:HGNC Symbol;Acc:15887]
1228	OCEL1	155.228	2.38674	0.677807	4.46384e-05	0.000735262	TRUE		ENSG00000099330	79629	19	17337013	17340028	1	protein_coding	occludin/ELL domain containing 1 [Source:HGNC Symbol;Acc:26221]
1279	TPRA1	497.905	2.38055	0.691239	5.8823e-05	0.000928729	TRUE		ENSG00000163870	131601	3	127291912	127317094	-1	protein_coding	transmembrane protein, adipocyte asscociated 1 [Source:HGNC Symbol;Acc:30413]
1284	CHMP4B	732.316	2.37639	0.690679	5.99806e-05	0.000943744	TRUE		ENSG00000101421	128866	20	32399110	32442172	1	protein_coding	charged multivesicular body protein 4B [Source:HGNC Symbol;Acc:16171]
3225	VPS37D	19.951	2.37221	1.47472	0.00584538	0.0354133	TRUE		ENSG00000176428	155382	7	73082155	73086442	1	protein_coding	vacuolar protein sorting 37 homolog D (S. cerevisiae) [Source:HGNC Symbol;Acc:18287]
1594	DDN	26.2022	2.37218	0.769269	0.000212228	0.00266991	TRUE		ENSG00000181418	23109	12	49388932	49393092	-1	protein_coding	dendrin [Source:HGNC Symbol;Acc:24458]
2730	MEX3D	19.3897	2.37129	1.16976	0.0029791	0.021477	TRUE		ENSG00000181588	399664	19	1554668	1568057	-1	protein_coding	mex-3 RNA binding family member D [Source:HGNC Symbol;Acc:16734]
377	RAP1GAP2	3037.87	2.37098	0.419128	1.93873e-09	1.06986e-07	TRUE		ENSG00000132359	23108	17	2680350	2941033	1	protein_coding	RAP1 GTPase activating protein 2 [Source:HGNC Symbol;Acc:29176]
343	ABCA2	1039.56	2.36639	0.403615	5.67855e-10	3.45032e-08	TRUE		ENSG00000107331	20	9	139901686	139923367	-1	protein_coding	ATP-binding cassette, sub-family A (ABC1), member 2 [Source:HGNC Symbol;Acc:32]
1204	RABL6	1688.64	2.36432	0.663431	3.90665e-05	0.000657227	TRUE		ENSG00000196642	55684	9	139702374	139735639	1	protein_coding	RAB, member RAS oncogene family-like 6 [Source:HGNC Symbol;Acc:24703]
1639	FABP5	1025.11	2.36382	0.783382	0.000246997	0.00301015	TRUE		ENSG00000164687	2171	8	82192598	82197012	1	protein_coding	fatty acid binding protein 5 (psoriasis-associated) [Source:HGNC Symbol;Acc:3560]
1475	FAM222A	29.755	2.35839	0.732107	0.000135867	0.00184983	TRUE		ENSG00000139438	84915	12	110152033	110208312	1	protein_coding	family with sequence similarity 222, member A [Source:HGNC Symbol;Acc:25915]
333	LAT2	373.057	2.35778	0.39694	3.65291e-10	2.28642e-08	TRUE		ENSG00000086730	7462	7	73613982	73644161	1	protein_coding	linker for activation of T cells family, member 2 [Source:HGNC Symbol;Acc:12749]
2041	UNC93B1	94.9935	2.35665	0.897081	0.000743544	0.00723675	TRUE		ENSG00000110057	81622	11	67758575	67772452	-1	protein_coding	unc-93 homolog B1 (C. elegans) [Source:HGNC Symbol;Acc:13481]
573	PLXND1	1405.9	2.35183	0.479192	1.12363e-07	4.04258e-06	TRUE		ENSG00000004399	23129	3	129274018	129325661	-1	protein_coding	plexin D1 [Source:HGNC Symbol;Acc:9107]
407	RDH10	350.395	2.34851	0.425294	4.21837e-09	2.14908e-07	TRUE		ENSG00000121039	157506	8	74206847	74237516	1	protein_coding	retinol dehydrogenase 10 (all-trans) [Source:HGNC Symbol;Acc:19975]
1156	KLRK1	336.21	2.34695	0.641234	2.77195e-05	0.000490914	TRUE		ENSG00000213809	100528032	12	10524952	10544473	-1	protein_coding	killer cell lectin-like receptor subfamily K, member 1 [Source:HGNC Symbol;Acc:18788]
623	TNIP3	160.341	2.34255	0.496527	2.95502e-07	9.71651e-06	TRUE		ENSG00000050730	79931	4	122052563	122148621	-1	protein_coding	TNFAIP3 interacting protein 3 [Source:HGNC Symbol;Acc:19315]
1589	HAVCR2	572.637	2.34198	0.761744	0.000209097	0.00263778	TRUE		ENSG00000135077	84868	5	156512843	156569880	-1	protein_coding	hepatitis A virus cellular receptor 2 [Source:HGNC Symbol;Acc:18437]
1269	HRAS	348.686	2.33882	0.673956	5.52712e-05	0.000881176	TRUE		ENSG00000174775	3265	11	532242	537287	-1	protein_coding	Harvey rat sarcoma viral oncogene homolog [Source:HGNC Symbol;Acc:5173]
496	ADAM8	1299.12	2.33441	0.454065	3.39627e-08	1.41848e-06	TRUE		ENSG00000151651	101	10	135075907	135090372	-1	protein_coding	ADAM metallopeptidase domain 8 [Source:HGNC Symbol;Acc:215]
484	FLNA	3004.68	2.33215	0.449119	2.60443e-08	1.11216e-06	TRUE		ENSG00000196924	2316	X	153576892	153603006	-1	protein_coding	filamin A, alpha [Source:HGNC Symbol;Acc:3754]
2199	CLMN	88.5135	2.33074	0.938933	0.00111222	0.0100315	TRUE		ENSG00000165959	79789	14	95648277	95786243	-1	protein_coding	calmin (calponin-like, transmembrane) [Source:HGNC Symbol;Acc:19972]
3254	CDK18	18.8215	2.33035	1.45339	0.00600306	0.0360341	TRUE		ENSG00000117266	5129	1	205473723	205501921	1	protein_coding	cyclin-dependent kinase 18 [Source:HGNC Symbol;Acc:8751]
1207	S100A4	15723.2	2.32951	0.652182	3.95093e-05	0.000660519	TRUE		ENSG00000196154	6275	1	153516089	153522612	-1	protein_coding	S100 calcium binding protein A4 [Source:HGNC Symbol;Acc:10494]
3185	S100A2	24.118	2.32915	1.41827	0.0055895	0.0342884	TRUE		ENSG00000196754	6273	1	153533584	153540366	-1	protein_coding	S100 calcium binding protein A2 [Source:HGNC Symbol;Acc:10492]
1532	EGR2	364.854	2.32808	0.73977	0.000166895	0.00218378	TRUE		ENSG00000122877	1959	10	64571756	64679660	-1	protein_coding	early growth response 2 [Source:HGNC Symbol;Acc:3239]
1768	SERPINE1	111.251	2.32797	0.803069	0.000357614	0.0040346	TRUE		ENSG00000106366	5054	7	100770370	100782547	1	protein_coding	serpin peptidase inhibitor, clade E (nexin, plasminogen activator inhibitor type 1), member 1 [Source:HGNC Symbol;Acc:8583]
789	S100A6	18775.7	2.32733	0.543978	2.26781e-06	5.88755e-05	TRUE		ENSG00000197956	6277	1	153507075	153508720	-1	protein_coding	S100 calcium binding protein A6 [Source:HGNC Symbol;Acc:10496]
1883	PALLD	95.826	2.32109	0.828777	0.000491736	0.00519861	TRUE		ENSG00000129116	23022	4	169418217	169849608	1	protein_coding	palladin, cytoskeletal associated protein [Source:HGNC Symbol;Acc:17068]
3245	AC007365.3	12.641	2.32099	1.40216	0.00594538	0.0358102	TRUE		ENSG00000226756	NA	2	64871746	64873832	1	lincRNA
1877	PPP1R16A	85.2509	2.32095	0.83133	0.000483965	0.00513786	TRUE		ENSG00000160972	84988	8	145703352	145727504	1	protein_coding	protein phosphatase 1, regulatory subunit 16A [Source:HGNC Symbol;Acc:14941]
441	VAV3	1105.13	2.31841	0.431991	1.02712e-08	4.84825e-07	TRUE		ENSG00000134215	10451	1	108113782	108507766	-1	protein_coding	vav 3 guanine nucleotide exchange factor [Source:HGNC Symbol;Acc:12659]
1023	C17orf58	68.8004	2.31264	0.602947	1.41446e-05	0.000283463	TRUE		ENSG00000186665	284018	17	65987217	65989765	-1	protein_coding	chromosome 17 open reading frame 58 [Source:HGNC Symbol;Acc:27568]
3192	PRRG4	14.608	2.31091	1.35713	0.00565892	0.0346338	TRUE		ENSG00000135378	79056	11	32851489	32879669	1	protein_coding	proline rich Gla (G-carboxyglutamic acid) 4 (transmembrane) [Source:HGNC Symbol;Acc:30799]
2815	CXXC4	22.5463	2.30962	1.15712	0.00343898	0.0239753	TRUE		ENSG00000168772	80319	4	105389469	105416058	-1	protein_coding	CXXC finger protein 4 [Source:HGNC Symbol;Acc:24593]
1796	TMEM170B	320.359	2.30817	0.802295	0.000391394	0.00434701	TRUE		ENSG00000205269	100113407	6	11537938	11583757	1	protein_coding	transmembrane protein 170B [Source:HGNC Symbol;Acc:34244]
3116	FAM26F	62.1482	2.30445	1.33715	0.00507717	0.031954	TRUE		ENSG00000188820	441168	6	116782533	116784934	1	protein_coding	family with sequence similarity 26, member F [Source:HGNC Symbol;Acc:33391]
361	TSEN54	3321.5	2.30197	0.399181	1.06192e-09	6.14195e-08	TRUE		ENSG00000182173	283989	17	73512141	73520820	1	protein_coding	TSEN54 tRNA splicing endonuclease subunit [Source:HGNC Symbol;Acc:27561]
1234	HCN3	41.3016	2.30176	0.65118	4.6468e-05	0.000762102	TRUE		ENSG00000143630	57657	1	155247374	155259639	1	protein_coding	hyperpolarization activated cyclic nucleotide-gated potassium channel 3 [Source:HGNC Symbol;Acc:19183]
1205	CLSPN	292.728	2.30123	0.644403	3.91612e-05	0.000658335	TRUE		ENSG00000092853	63967	1	36185819	36235568	-1	protein_coding	claspin [Source:HGNC Symbol;Acc:19715]
2840	RAB20	175.737	2.3009	1.18468	0.0035921	0.0248156	TRUE		ENSG00000139832	55647	13	111175417	111214080	-1	protein_coding	RAB20, member RAS oncogene family [Source:HGNC Symbol;Acc:18260]
1031	NACC1	138.164	2.30037	0.601585	1.47556e-05	0.000293647	TRUE		ENSG00000160877	112939	19	13228917	13251955	1	protein_coding	nucleus accumbens associated 1, BEN and BTB (POZ) domain containing [Source:HGNC Symbol;Acc:20967]
874	ABHD12	667.874	2.2998	0.561516	4.96297e-06	0.00011653	TRUE		ENSG00000100997	26090	20	25275379	25371619	-1	protein_coding	abhydrolase domain containing 12 [Source:HGNC Symbol;Acc:15868]
2982	ZFHX3	179.205	2.29908	1.25581	0.00432055	0.0284377	TRUE		ENSG00000140836	463	16	72816784	73093597	-1	protein_coding	zinc finger homeobox 3 [Source:HGNC Symbol;Acc:777]
424	MXD4	3336.76	2.29817	0.423752	7.60258e-09	3.71754e-07	TRUE		ENSG00000123933	100616358	4	2249159	2264021	-1	protein_coding	MAX dimerization protein 4 [Source:HGNC Symbol;Acc:13906]
606	C1orf61	178.92	2.29666	0.48045	2.14871e-07	7.31586e-06	TRUE		ENSG00000125462	10485	1	156374042	156400493	-1	protein_coding	chromosome 1 open reading frame 61 [Source:HGNC Symbol;Acc:30780]
1867	COL7A1	39.224	2.29059	0.814192	0.000475925	0.00507846	TRUE		ENSG00000114270	1294	3	48601506	48632700	-1	protein_coding	collagen, type VII, alpha 1 [Source:HGNC Symbol;Acc:2214]
1283	CISD3	139.326	2.28939	0.662478	5.94719e-05	0.000936385	TRUE		ENSG00000230055	284106	17	36886488	36891297	1	protein_coding	CDGSH iron sulfur domain 3 [Source:HGNC Symbol;Acc:27578]
349	MCOLN2	1752.34	2.28608	0.391088	6.71312e-10	4.00439e-08	TRUE		ENSG00000153898	255231	1	85391268	85462796	-1	protein_coding	mucolipin 2 [Source:HGNC Symbol;Acc:13357]
1875	PRDM8	188.92	2.28357	0.813159	0.000481992	0.00511943	TRUE		ENSG00000152784	56978	4	81105033	81125483	1	protein_coding	PR domain containing 8 [Source:HGNC Symbol;Acc:13993]
470	KIF21A	892.476	2.2829	0.436003	2.12756e-08	9.34734e-07	TRUE		ENSG00000139116	55605	12	39687030	39837192	-1	protein_coding	kinesin family member 21A [Source:HGNC Symbol;Acc:19349]
2959	DGKZP1	13.1683	2.28025	1.19395	0.00419386	0.0278283	TRUE		ENSG00000179611	NA	13	44542560	44545335	1	pseudogene	diacylglycerol kinase, zeta pseudogene 1 [Source:HGNC Symbol;Acc:39263]
1723	RN7SL589P	240.501	2.27999	0.770164	0.000313107	0.00362189	TRUE		ENSG00000239247	NA	4	2317926	2318233	-1	misc_RNA	RNA, 7SL, cytoplasmic 589, pseudogene [Source:HGNC Symbol;Acc:46605]
652	KLRG1	987.261	2.27949	0.492772	4.70411e-07	1.47219e-05	TRUE		ENSG00000139187	10219	12	9102640	9163356	1	protein_coding	killer cell lectin-like receptor subfamily G, member 1 [Source:HGNC Symbol;Acc:6380]
2064	AC012358.8	42.4995	2.2762	0.861298	0.000783927	0.00754088	TRUE		ENSG00000240401	NA	2	55535628	55573185	1	antisense
1229	OTOF	40.5729	2.27609	0.640328	4.4775e-05	0.000736981	TRUE		ENSG00000115155	9381	2	26680071	26781566	-1	protein_coding	otoferlin [Source:HGNC Symbol;Acc:8515]
1415	CCDC85B	280.733	2.26835	0.686521	0.00010372	0.00147915	TRUE		ENSG00000175602	11007	11	65657875	65659105	1	protein_coding	coiled-coil domain containing 85B [Source:HGNC Symbol;Acc:24926]
1999	MELK	45.4263	2.26796	0.84078	0.000668758	0.00665728	TRUE		ENSG00000165304	9833	9	36572859	36677678	1	protein_coding	maternal embryonic leucine zipper kinase [Source:HGNC Symbol;Acc:16870]
354	PATL2	4702.19	2.2663	0.389772	8.25052e-10	4.85802e-08	TRUE		ENSG00000229474	197135	15	44957930	45003514	-1	protein_coding	protein associated with topoisomerase II homolog 2 (yeast) [Source:HGNC Symbol;Acc:33630]
589	TNFRSF1B	5355.72	2.26161	0.467067	1.55392e-07	5.45327e-06	TRUE		ENSG00000028137	7133	1	12227060	12269285	1	protein_coding	tumor necrosis factor receptor superfamily, member 1B [Source:HGNC Symbol;Acc:11917]
927	LINC00299	146.311	2.26155	0.564925	7.58282e-06	0.000167217	TRUE		ENSG00000236790	339789	2	8147901	8523751	-1	lincRNA	long intergenic non-protein coding RNA 299 [Source:HGNC Symbol;Acc:27940]
599	EHD1	2481.24	2.26135	0.468202	1.76693e-07	6.10701e-06	TRUE		ENSG00000110047	10938	11	64619114	64655768	-1	protein_coding	EH-domain containing 1 [Source:HGNC Symbol;Acc:3242]
2310	SIPA1L2	127.41	2.26096	0.936157	0.00138679	0.0119018	TRUE		ENSG00000116991	57568	1	232533711	232697304	-1	protein_coding	signal-induced proliferation-associated 1 like 2 [Source:HGNC Symbol;Acc:23800]
2077	PLXNB1	49.8976	2.25741	0.853082	0.000811148	0.00775052	TRUE		ENSG00000164050	5364	3	48445261	48471594	-1	protein_coding	plexin B1 [Source:HGNC Symbol;Acc:9103]
668	LIMK1	331.125	2.2565	0.490602	5.48171e-07	1.67876e-05	TRUE		ENSG00000106683	3984	7	73497263	73536855	1	protein_coding	LIM domain kinase 1 [Source:HGNC Symbol;Acc:6613]
2869	RN7SL368P	63.8379	2.25402	1.16109	0.0037325	0.0255384	TRUE		ENSG00000239948	NA	19	44164652	44164928	-1	misc_RNA	RNA, 7SL, cytoplasmic 368, pseudogene [Source:HGNC Symbol;Acc:46384]
451	TSC22D4	538.701	2.25115	0.422434	1.29523e-08	5.99146e-07	TRUE		ENSG00000166925	81628	7	100060982	100076902	-1	protein_coding	TSC22 domain family, member 4 [Source:HGNC Symbol;Acc:21696]
933	RNF187	620.107	2.25014	0.564129	8.06972e-06	0.00017693	TRUE		ENSG00000168159	149603	1	228674762	228683467	1	protein_coding	ring finger protein 187 [Source:HGNC Symbol;Acc:27146]
2929	JSRP1	12.2282	2.24829	1.14072	0.00403071	0.0270363	TRUE		ENSG00000167476	126306	19	2252251	2269758	-1	protein_coding	junctional sarcoplasmic reticulum protein 1 [Source:HGNC Symbol;Acc:24963]
1668	TLR6	51.5288	2.24632	0.742205	0.000271403	0.00324463	TRUE		ENSG00000174130	10333	4	38825336	38858438	-1	protein_coding	toll-like receptor 6 [Source:HGNC Symbol;Acc:16711]
365	GFI1	469.531	2.2458	0.390251	1.17759e-09	6.74268e-08	TRUE		ENSG00000162676	2672	1	92940319	92952433	-1	protein_coding	growth factor independent 1 transcription repressor [Source:HGNC Symbol;Acc:4237]
661	MFSD10	921.445	2.24574	0.487823	5.31745e-07	1.64388e-05	TRUE		ENSG00000109736	10227	4	2932288	2936586	-1	protein_coding	major facilitator superfamily domain containing 10 [Source:HGNC Symbol;Acc:16894]
1382	ARMC5	326.603	2.24448	0.669556	8.95138e-05	0.00130924	TRUE		ENSG00000140691	79798	16	31469401	31478487	1	protein_coding	armadillo repeat containing 5 [Source:HGNC Symbol;Acc:25781]
779	HIP1	180.594	2.24435	0.519886	1.99719e-06	5.2506e-05	TRUE		ENSG00000127946	3092	7	75162621	75368280	-1	protein_coding	huntingtin interacting protein 1 [Source:HGNC Symbol;Acc:4913]
311	ZBP1	4746.87	2.23843	0.368357	1.71003e-10	1.14232e-08	TRUE		ENSG00000124256	81030	20	56178902	56195632	-1	protein_coding	Z-DNA binding protein 1 [Source:HGNC Symbol;Acc:16176]
2357	MICALCL	63.918	2.23813	0.933422	0.00151394	0.0127582	TRUE		ENSG00000133808	84953	11	12297627	12380691	1	protein_coding	MICAL C-terminal like [Source:HGNC Symbol;Acc:25933]
2071	PHLDA1	1491.61	2.23636	0.844419	0.000796998	0.00764409	TRUE		ENSG00000139289	22822	12	76419227	76427712	-1	protein_coding	pleckstrin homology-like domain, family A, member 1 [Source:HGNC Symbol;Acc:8933]
3076	BATF3	65.9283	2.2357	1.23887	0.004807	0.0306591	TRUE		ENSG00000123685	55509	1	212859760	212873327	-1	protein_coding	basic leucine zipper transcription factor, ATF-like 3 [Source:HGNC Symbol;Acc:28915]
937	SDF2L1	222.321	2.23359	0.560838	8.24595e-06	0.000180102	TRUE		ENSG00000128228	23753	22	21996550	21998587	1	protein_coding	stromal cell-derived factor 2-like 1 [Source:HGNC Symbol;Acc:10676]
1738	NUMBL	79.0637	2.23048	0.751922	0.000328918	0.00377232	TRUE		ENSG00000105245	9253	19	41172596	41196877	-1	protein_coding	numb homolog (Drosophila)-like [Source:HGNC Symbol;Acc:8061]
1027	A2M	847.759	2.22617	0.578657	1.46952e-05	0.00029321	TRUE		ENSG00000175899	2	12	9220260	9268825	-1	protein_coding	alpha-2-macroglobulin [Source:HGNC Symbol;Acc:7]
3018	KIRREL3	23.7785	2.22524	1.19455	0.00453044	0.0294627	TRUE		ENSG00000149571	84623	11	126293254	126873355	-1	protein_coding	kin of IRRE like 3 (Drosophila) [Source:HGNC Symbol;Acc:23204]
3559	GINS1	17.0992	2.22508	1.62154	0.0084278	0.0460882	TRUE		ENSG00000101003	9837	20	25388363	25433264	1	protein_coding	GINS complex subunit 1 (Psf1 homolog) [Source:HGNC Symbol;Acc:28980]
811	RHOB	392.418	2.22355	0.524721	2.85575e-06	7.19321e-05	TRUE		ENSG00000143878	388	2	20646835	20649200	1	protein_coding	ras homolog family member B [Source:HGNC Symbol;Acc:668]
527	APOBEC3C	4751.52	2.22277	0.436767	4.87117e-08	1.90559e-06	TRUE		ENSG00000244509	27350	22	39410088	39416357	1	protein_coding	apolipoprotein B mRNA editing enzyme, catalytic polypeptide-like 3C [Source:HGNC Symbol;Acc:17353]
2136	GPX3	95.474	2.22115	0.857345	0.000934307	0.00868396	TRUE		ENSG00000211445	2878	5	150400124	150408554	1	protein_coding	glutathione peroxidase 3 (plasma) [Source:HGNC Symbol;Acc:4555]
2314	FCRL3	119.547	2.22078	0.910643	0.00139259	0.0119426	TRUE		ENSG00000160856	115352	1	157644111	157670647	-1	protein_coding	Fc receptor-like 3 [Source:HGNC Symbol;Acc:18506]
1728	NAB2	174.441	2.21522	0.746079	0.000318261	0.00367222	TRUE		ENSG00000166886	4665	12	57482677	57489259	1	protein_coding	NGFI-A binding protein 2 (EGR1 binding protein 2) [Source:HGNC Symbol;Acc:7627]
615	G6PD	552.886	2.21335	0.464774	2.5231e-07	8.4273e-06	TRUE		ENSG00000160211	2539	X	153759606	153775787	-1	protein_coding	glucose-6-phosphate dehydrogenase [Source:HGNC Symbol;Acc:4057]
522	C9orf142	2355.1	2.2097	0.432722	4.46377e-08	1.7613e-06	TRUE		ENSG00000148362	286257	9	139886870	139888436	1	protein_coding	chromosome 9 open reading frame 142 [Source:HGNC Symbol;Acc:27849]
1161	CDC34	314.861	2.20852	0.600676	2.84822e-05	0.000502474	TRUE		ENSG00000099804	997	19	531714	542097	1	protein_coding	cell division cycle 34 [Source:HGNC Symbol;Acc:1734]
1858	IL5RA	73.8286	2.20383	0.771687	0.000466187	0.00499489	TRUE		ENSG00000091181	3568	3	3111233	3168297	-1	protein_coding	interleukin 5 receptor, alpha [Source:HGNC Symbol;Acc:6017]
390	MCTP2	602.05	2.20154	0.392306	2.80536e-09	1.49397e-07	TRUE		ENSG00000140563	55784	15	94774767	95023632	1	protein_coding	multiple C2 domains, transmembrane 2 [Source:HGNC Symbol;Acc:25636]
1493	RGS19	191.527	2.2015	0.684526	0.000146817	0.00197305	TRUE		ENSG00000171700	10287	20	62704534	62711323	-1	protein_coding	regulator of G-protein signaling 19 [Source:HGNC Symbol;Acc:13735]
2038	CCDC78	36.5192	2.20087	0.815488	0.000732738	0.00715696	TRUE		ENSG00000162004	124093	16	772582	776954	-1	protein_coding	coiled-coil domain containing 78 [Source:HGNC Symbol;Acc:14153]
427	GIT1	868.342	2.20016	0.405022	7.79163e-09	3.7874e-07	TRUE		ENSG00000108262	28964	17	27900487	27921072	-1	protein_coding	G protein-coupled receptor kinase interacting ArfGAP 1 [Source:HGNC Symbol;Acc:4272]
1001	MAP1S	213.026	2.19981	0.564572	1.19745e-05	0.000245133	TRUE		ENSG00000130479	55201	19	17830051	17845325	1	protein_coding	microtubule-associated protein 1S [Source:HGNC Symbol;Acc:15715]
584	RAB11FIP5	751.983	2.196	0.449015	1.35642e-07	4.79142e-06	TRUE		ENSG00000135631	26056	2	73300510	73383849	-1	protein_coding	RAB11 family interacting protein 5 (class I) [Source:HGNC Symbol;Acc:24845]
1094	RHOQ	346.322	2.19128	0.579663	1.92597e-05	0.000361255	TRUE		ENSG00000119729	23433	2	46768945	46810260	1	protein_coding	ras homolog family member Q [Source:HGNC Symbol;Acc:17736]
1396	NCS1	135.657	2.19046	0.655041	9.52103e-05	0.00137669	TRUE		ENSG00000107130	23413	9	132934857	132999583	1	protein_coding	neuronal calcium sensor 1 [Source:HGNC Symbol;Acc:3953]
1038	UAP1L1	306.332	2.18938	0.569935	1.51707e-05	0.000299559	TRUE		ENSG00000197355	91373	9	139971953	139978991	1	protein_coding	UDP-N-acteylglucosamine pyrophosphorylase 1-like 1 [Source:HGNC Symbol;Acc:28082]
986	EEF1DP3	71.7316	2.18772	0.557727	1.11271e-05	0.0002311	TRUE		ENSG00000229715	NA	13	32420978	32527609	1	pseudogene	eukaryotic translation elongation factor 1 delta pseudogene 3 [Source:HGNC Symbol;Acc:30486]
1674	AL591806.1	53.5446	2.18383	0.723317	0.000278109	0.00331093	TRUE		ENSG00000268154	NA	1	161035655	161035943	1	protein_coding	Uncharacterized protein [Source:UniProtKB/TrEMBL;Acc:M0QZM2]
1017	PCTP	95.6586	2.1802	0.563294	1.35964e-05	0.000274129	TRUE		ENSG00000141179	58488	17	53828340	53920191	1	protein_coding	phosphatidylcholine transfer protein [Source:HGNC Symbol;Acc:8752]
1180	FBXW5	936	2.1796	0.59865	3.36126e-05	0.000579994	TRUE		ENSG00000159069	54461	9	139834887	139839148	-1	protein_coding	F-box and WD repeat domain containing 5 [Source:HGNC Symbol;Acc:13613]
1545	CCDC88B	1717.48	2.17577	0.687762	0.000181399	0.00235067	TRUE		ENSG00000168071	283234	11	64107695	64125006	1	protein_coding	coiled-coil domain containing 88B [Source:HGNC Symbol;Acc:26757]
2470	MOB3B	65.7029	2.17023	0.94018	0.00193172	0.0154837	TRUE		ENSG00000120162	79817	9	27325207	27529779	-1	protein_coding	MOB kinase activator 3B [Source:HGNC Symbol;Acc:23825]
460	DNMBP	636	2.1679	0.407942	1.49423e-08	6.71992e-07	TRUE		ENSG00000107554	23268	10	101635334	101769676	-1	protein_coding	dynamin binding protein [Source:HGNC Symbol;Acc:30373]
654	JAZF1	502.181	2.16528	0.466993	4.79729e-07	1.49521e-05	TRUE		ENSG00000153814	221895	7	27870192	28220362	-1	protein_coding	JAZF zinc finger 1 [Source:HGNC Symbol;Acc:28917]
2334	PARP10	106.14	2.16519	0.888058	0.00144195	0.0122624	TRUE		ENSG00000178685	84875	8	145051321	145086940	-1	protein_coding	poly (ADP-ribose) polymerase family, member 10 [Source:HGNC Symbol;Acc:25895]
3421	NHSL1	22.526	2.16016	1.37449	0.00736149	0.0418994	TRUE		ENSG00000135540	57224	6	138743180	139013708	-1	protein_coding	NHS-like 1 [Source:HGNC Symbol;Acc:21021]
1052	ITPK1	754.519	2.1593	0.56302	1.60584e-05	0.00031303	TRUE		ENSG00000100605	3705	14	93403259	93582665	-1	protein_coding	inositol-tetrakisphosphate 1-kinase [Source:HGNC Symbol;Acc:6177]
2463	KIF15	85.4341	2.15729	0.95409	0.00190417	0.0152889	TRUE		ENSG00000163808	56992	3	44803209	44914868	1	protein_coding	kinesin family member 15 [Source:HGNC Symbol;Acc:17273]
2922	HTATSF1P2	75.5746	2.15379	1.10098	0.0040112	0.0269529	TRUE		ENSG00000271361	NA	6	3023376	3024006	-1	pseudogene	HIV-1 Tat specific factor 1 pseudogene 2 [Source:HGNC Symbol;Acc:38586]
471	RNF166	1520.74	2.15358	0.41034	2.1848e-08	9.58042e-07	TRUE		ENSG00000158717	115992	16	88762903	88772829	-1	protein_coding	ring finger protein 166 [Source:HGNC Symbol;Acc:28856]
2784	TRGV5P	14.123	2.15266	1.02284	0.00328657	0.0232082	TRUE		ENSG00000228668	NA	7	38384631	38385100	-1	TR_V_pseudogene	T cell receptor gamma variable 5P (pseudogene) [Source:HGNC Symbol;Acc:12291]
2360	CDHR1	65.4409	2.15202	0.889667	0.00152375	0.0128219	TRUE		ENSG00000148600	92211	10	85954410	85979377	1	protein_coding	cadherin-related family member 1 [Source:HGNC Symbol;Acc:14550]
1859	RPL32P1	66.8508	2.14855	0.748335	0.000466344	0.00499489	TRUE		ENSG00000224098	NA	HSCHR6_MHC_SSTO	33186874	33187283	1	pseudogene	ribosomal protein L32 pseudogene 1 [Source:HGNC Symbol;Acc:10339]
2208	IFNL1	28.7514	2.14749	0.839131	0.00112494	0.0101103	TRUE		ENSG00000182393	282618	19	39786965	39789313	1	protein_coding	interferon, lambda 1 [Source:HGNC Symbol;Acc:18363]
1465	TRGC1	374.818	2.14622	0.656017	0.000130291	0.00178455	TRUE		ENSG00000211689	445347	7	38297480	38305279	-1	TR_C_gene	T cell receptor gamma constant 1 [Source:HGNC Symbol;Acc:12275]
409	SYNE1	14261.3	2.14618	0.387875	4.62184e-09	2.34126e-07	TRUE		ENSG00000131018	23345	6	152442819	152958936	-1	protein_coding	spectrin repeat containing, nuclear envelope 1 [Source:HGNC Symbol;Acc:17089]
944	GFER	201.299	2.14515	0.537232	8.4581e-06	0.000183508	TRUE		ENSG00000127554	2671	16	2034208	2037750	1	protein_coding	growth factor, augmenter of liver regeneration [Source:HGNC Symbol;Acc:4236]
332	WDR41	263.013	2.14498	0.359691	3.62033e-10	2.27225e-08	TRUE		ENSG00000164253	55255	5	76721795	76916436	-1	protein_coding	WD repeat domain 41 [Source:HGNC Symbol;Acc:25601]
2372	HRASLS2	68.6486	2.14204	0.884558	0.00157549	0.0131845	TRUE		ENSG00000133328	54979	11	63320242	63330855	-1	protein_coding	HRAS-like suppressor 2 [Source:HGNC Symbol;Acc:17824]
1377	ZNF35	149.496	2.13918	0.633286	8.8074e-05	0.00129289	TRUE		ENSG00000169981	7584	3	44690219	44702283	1	protein_coding	zinc finger protein 35 [Source:HGNC Symbol;Acc:13099]
1480	CALHM2	164.3	2.13874	0.657295	0.000138516	0.00187917	TRUE		ENSG00000138172	51063	10	105206543	105212660	-1	protein_coding	calcium homeostasis modulator 2 [Source:HGNC Symbol;Acc:23493]
628	PCGF6	171.931	2.13506	0.452688	3.31203e-07	1.07941e-05	TRUE		ENSG00000156374	84108	10	105062553	105110891	-1	protein_coding	polycomb group ring finger 6 [Source:HGNC Symbol;Acc:21156]
3190	ANKRD35	19.7626	2.13236	1.16807	0.00561046	0.0343729	TRUE		ENSG00000198483	148741	1	145549230	145568526	1	protein_coding	ankyrin repeat domain 35 [Source:HGNC Symbol;Acc:26323]
624	AP2A1	1024.61	2.13126	0.447607	2.95587e-07	9.71651e-06	TRUE		ENSG00000196961	160	19	50270225	50310370	1	protein_coding	adaptor-related protein complex 2, alpha 1 subunit [Source:HGNC Symbol;Acc:561]
553	ATG2A	8635.17	2.1269	0.423296	7.33465e-08	2.73356e-06	TRUE		ENSG00000110046	23130	11	64662007	64684722	-1	protein_coding	autophagy related 2A [Source:HGNC Symbol;Acc:29028]
345	ARHGAP26	1582.99	2.12643	0.362281	6.49767e-10	3.92426e-08	TRUE		ENSG00000145819	23092	5	142149949	142608576	1	protein_coding	Rho GTPase activating protein 26 [Source:HGNC Symbol;Acc:17073]
3294	CABLES1	27.4819	2.12594	1.25182	0.00629967	0.037363	TRUE		ENSG00000134508	91768	18	20714528	20840431	1	protein_coding	Cdk5 and Abl enzyme substrate 1 [Source:HGNC Symbol;Acc:25097]
846	SKAP2	241.436	2.12404	0.507284	3.92813e-06	9.52677e-05	TRUE		ENSG00000005020	8935	7	26706681	27034858	-1	protein_coding	src kinase associated phosphoprotein 2 [Source:HGNC Symbol;Acc:15687]
3650	MFI2	23.3715	2.12335	1.57131	0.00932214	0.0495633	TRUE		ENSG00000163975	4241	3	196715492	196756687	-1	protein_coding	antigen p97 (melanoma associated) identified by monoclonal antibodies 133.2 and 96.5 [Source:HGNC Symbol;Acc:7037]
3637	LINC00092	19.1395	2.12298	1.52025	0.00920103	0.0491367	TRUE		ENSG00000225194	100188953	9	98782014	98790247	-1	lincRNA	long intergenic non-protein coding RNA 92 [Source:HGNC Symbol;Acc:31408]
2474	KCP	31.1855	2.12143	0.912824	0.00194923	0.0155791	TRUE		ENSG00000135253	NA	7	128502505	128550773	-1	processed_transcript	kielin/chordin-like protein [Source:HGNC Symbol;Acc:17585]
2644	NAGS	34.4938	2.11973	0.956147	0.0026087	0.0194702	TRUE		ENSG00000161653	162417	17	42081914	42086431	1	protein_coding	N-acetylglutamate synthase [Source:HGNC Symbol;Acc:17996]
2944	AC114730.3	25.7069	2.11916	1.07505	0.00414121	0.0276153	TRUE		ENSG00000224272	101927206	2	242749407	242753111	-1	antisense
1612	ZNF710	94.3695	2.11888	0.68255	0.000225212	0.00279782	TRUE		ENSG00000140548	374655	15	90544624	90625438	1	protein_coding	zinc finger protein 710 [Source:HGNC Symbol;Acc:25352]
1450	PNPLA6	1279.95	2.11492	0.641945	0.000123117	0.00170469	TRUE		ENSG00000032444	10908	19	7598890	7626650	1	protein_coding	patatin-like phospholipase domain containing 6 [Source:HGNC Symbol;Acc:16268]
1034	CPEB3	84.1542	2.11411	0.548106	1.49265e-05	0.000296273	TRUE		ENSG00000107864	22849	10	93806449	94050844	-1	protein_coding	cytoplasmic polyadenylation element binding protein 3 [Source:HGNC Symbol;Acc:21746]
1470	ASB2	61.3808	2.11356	0.647666	0.000132801	0.00181349	TRUE		ENSG00000100628	51676	14	94400499	94443137	-1	protein_coding	ankyrin repeat and SOCS box containing 2 [Source:HGNC Symbol;Acc:16012]
1355	EPN1	558.125	2.11311	0.618231	7.97126e-05	0.00118949	TRUE		ENSG00000063245	29924	19	56186592	56221224	1	protein_coding	epsin 1 [Source:HGNC Symbol;Acc:21604]
2531	CD302	111.005	2.10791	0.923182	0.0021665	0.0169043	TRUE		ENSG00000241399	9936	2	160625364	160654753	-1	protein_coding	CD302 molecule [Source:HGNC Symbol;Acc:30843]
1376	FAM214B	424.489	2.10419	0.620407	8.79151e-05	0.00129253	TRUE		ENSG00000005238	80256	9	35104109	35116338	-1	protein_coding	family with sequence similarity 214, member B [Source:HGNC Symbol;Acc:25666]
3393	MIR26B	34.279	2.09019	1.26859	0.00697603	0.0401712	TRUE		ENSG00000199121	407017	2	219267369	219267445	1	miRNA	microRNA 26b [Source:HGNC Symbol;Acc:31612]
1706	CTSS	6591.9	2.08855	0.689291	0.000302503	0.00352961	TRUE		ENSG00000163131	1520	1	150702672	150738433	-1	protein_coding	cathepsin S [Source:HGNC Symbol;Acc:2545]
373	SIRT2	3528.13	2.08659	0.365071	1.68336e-09	9.40297e-08	TRUE		ENSG00000068903	22933	19	39369197	39390502	-1	protein_coding	sirtuin 2 [Source:HGNC Symbol;Acc:10886]
3172	LENG9	14.2997	2.08338	1.11714	0.00551449	0.0339946	TRUE		ENSG00000182909	94059	19	54972981	54974894	-1	protein_coding	leukocyte receptor cluster (LRC) member 9 [Source:HGNC Symbol;Acc:16306]
3660	TRGJP2	10.3013	2.08258	1.36197	0.00938357	0.0497395	TRUE		ENSG00000211688	NA	7	38295938	38295997	-1	TR_J_gene	T cell receptor gamma joining P2 [Source:HGNC Symbol;Acc:12281]
3591	MAP1LC3B2	23.936	2.07356	1.39563	0.00877915	0.0474831	TRUE		ENSG00000171471	643246	12	116997186	117014425	1	protein_coding	microtubule-associated protein 1 light chain 3 beta 2 [Source:HGNC Symbol;Acc:34390]
995	CRIM1	165.744	2.07233	0.527231	1.18476e-05	0.00024319	TRUE		ENSG00000150938	101929500	2	36583069	36778278	1	protein_coding	cysteine rich transmembrane BMP regulator 1 (chordin-like) [Source:HGNC Symbol;Acc:2359]
575	ANKDD1A	492.883	2.07144	0.419493	1.16572e-07	4.18086e-06	TRUE		ENSG00000166839	348094	15	65204101	65251042	1	protein_coding	ankyrin repeat and death domain containing 1A [Source:HGNC Symbol;Acc:28002]
1354	FPGS	1738.23	2.06935	0.603056	7.97024e-05	0.00118949	TRUE		ENSG00000136877	2356	9	130556876	130576606	1	protein_coding	folylpolyglutamate synthase [Source:HGNC Symbol;Acc:3824]
1856	SNX8	433.838	2.06501	0.714452	0.000463782	0.0049767	TRUE		ENSG00000106266	102465503	7	2291405	2393953	-1	protein_coding	sorting nexin 8 [Source:HGNC Symbol;Acc:14972]
1022	SNAPC2	302.137	2.06476	0.53151	1.40886e-05	0.000282589	TRUE		ENSG00000104976	6618	19	7985201	7988135	1	protein_coding	small nuclear RNA activating complex, polypeptide 2, 45kDa [Source:HGNC Symbol;Acc:11135]
2778	FCGRT	1717.18	2.06218	0.968505	0.00323443	0.0228913	TRUE		ENSG00000104870	2217	19	50010073	50029590	1	protein_coding	Fc fragment of IgG, receptor, transporter, alpha [Source:HGNC Symbol;Acc:3621]
1746	EHBP1L1	118.369	2.06075	0.688595	0.000337313	0.0038512	TRUE		ENSG00000173442	254102	11	65343509	65360121	1	protein_coding	EH domain binding protein 1-like 1 [Source:HGNC Symbol;Acc:30682]
2731	ADPRH	30.8823	2.05877	0.949454	0.0029835	0.0215019	TRUE		ENSG00000144843	141	3	119298115	119308792	1	protein_coding	ADP-ribosylarginine hydrolase [Source:HGNC Symbol;Acc:269]
1914	TKTL1	165.655	2.05569	0.724298	0.000540379	0.00562181	TRUE		ENSG00000007350	8277	X	153524024	153558700	1	protein_coding	transketolase-like 1 [Source:HGNC Symbol;Acc:11835]
1170	PPP1R18	1753.12	2.05328	0.557032	3.16306e-05	0.000551207	TRUE		ENSG00000146112	170954	6	30644166	30655672	-1	protein_coding	protein phosphatase 1, regulatory subunit 18 [Source:HGNC Symbol;Acc:29413]
765	NCOR2	1593.17	2.05252	0.468681	1.75198e-06	4.70127e-05	TRUE		ENSG00000196498	9612	12	124808961	125052135	-1	protein_coding	nuclear receptor corepressor 2 [Source:HGNC Symbol;Acc:7673]
1142	DLG5	593.848	2.05061	0.546899	2.4885e-05	0.000447656	TRUE		ENSG00000151208	9231	10	79550549	79686378	-1	protein_coding	discs, large homolog 5 (Drosophila) [Source:HGNC Symbol;Acc:2904]
3498	TRPM2	64.5245	2.05055	1.28545	0.00788776	0.0439283	TRUE		ENSG00000142185	7226	21	45770046	45862964	1	protein_coding	transient receptor potential cation channel, subfamily M, member 2 [Source:HGNC Symbol;Acc:12339]
1969	SULF2	361.24	2.04989	0.733883	0.000624491	0.00630706	TRUE		ENSG00000196562	55959	20	46285092	46415360	-1	protein_coding	sulfatase 2 [Source:HGNC Symbol;Acc:20392]
1286	PRR5	175.18	2.04924	0.584014	6.12398e-05	0.000962231	TRUE		ENSG00000186654	55615	22	45064593	45133561	1	protein_coding	proline rich 5 (renal) [Source:HGNC Symbol;Acc:31682]
656	SH3BP5	179.253	2.04902	0.440945	5.09211e-07	1.58494e-05	TRUE		ENSG00000131370	9467	3	15296360	15382875	-1	protein_coding	SH3-domain binding protein 5 (BTK-associated) [Source:HGNC Symbol;Acc:10827]
1934	ACAP3	297.827	2.04718	0.723948	0.000566752	0.00583244	TRUE		ENSG00000131584	116983	1	1227756	1244989	-1	protein_coding	ArfGAP with coiled-coil, ankyrin repeat and PH domains 3 [Source:HGNC Symbol;Acc:16754]
2311	FAM89B	92.5583	2.04637	0.818113	0.00138677	0.0119018	TRUE		ENSG00000176973	23625	11	65339820	65341669	1	protein_coding	family with sequence similarity 89, member B [Source:HGNC Symbol;Acc:16708]
1223	PTPRCAP	1821.44	2.04342	0.566026	4.25039e-05	0.000703655	TRUE		ENSG00000213402	5790	11	67202981	67205538	-1	protein_coding	protein tyrosine phosphatase, receptor type, C-associated protein [Source:HGNC Symbol;Acc:9667]
1260	NRROS	263.618	2.04206	0.574628	5.13692e-05	0.000824724	TRUE		ENSG00000174004	375387	3	196366557	196388875	1	protein_coding	negative regulator of reactive oxygen species [Source:HGNC Symbol;Acc:24613]
1334	TMCO3	281.197	2.04093	0.591289	7.46658e-05	0.00113118	TRUE		ENSG00000150403	55002	13	114145310	114204542	1	protein_coding	transmembrane and coiled-coil domains 3 [Source:HGNC Symbol;Acc:20329]
530	ACTN4	1641.21	2.04024	0.399985	5.23709e-08	2.0348e-06	TRUE		ENSG00000130402	81	19	39138289	39222223	1	protein_coding	actinin, alpha 4 [Source:HGNC Symbol;Acc:166]
1084	MVD	1184.66	2.03912	0.531842	1.79128e-05	0.000339713	TRUE		ENSG00000167508	4597	16	88718343	88729569	-1	protein_coding	mevalonate (diphospho) decarboxylase [Source:HGNC Symbol;Acc:7529]
1441	SRGAP2	214.265	2.03322	0.610238	0.000115806	0.0016152	TRUE		ENSG00000163486	653464	1	206516200	206637783	1	protein_coding	SLIT-ROBO Rho GTPase activating protein 2 [Source:HGNC Symbol;Acc:19751]
3042	ZNF322	24.839	2.03303	1.02714	0.00464679	0.029978	TRUE		ENSG00000181315	79692	6	26636518	26659980	-1	protein_coding	zinc finger protein 322 [Source:HGNC Symbol;Acc:23640]
791	NDUFB7	2155.32	2.03241	0.470018	2.28871e-06	5.9297e-05	TRUE		ENSG00000099795	4713	19	14676890	14682874	-1	protein_coding	NADH dehydrogenase (ubiquinone) 1 beta subcomplex, 7, 18kDa [Source:HGNC Symbol;Acc:7702]
1249	PVRL1	139.156	2.03154	0.569672	4.96803e-05	0.000805533	TRUE		ENSG00000110400	5818	11	119494120	119599794	-1	protein_coding	poliovirus receptor-related 1 (herpesvirus entry mediator C) [Source:HGNC Symbol;Acc:9706]
1089	SPN	1155.94	2.03138	0.530357	1.834e-05	0.000345706	TRUE		ENSG00000197471	101929889	16	29674300	29682187	1	protein_coding	sialophorin [Source:HGNC Symbol;Acc:11249]
697	ZNF541	111.641	2.03086	0.448428	8.93114e-07	2.61927e-05	TRUE		ENSG00000118156	84215	19	48023942	48059113	-1	protein_coding	zinc finger protein 541 [Source:HGNC Symbol;Acc:25294]
617	CDC42EP3	1565.02	2.0306	0.424439	2.64551e-07	8.81038e-06	TRUE		ENSG00000163171	10602	2	37869032	37965611	-1	protein_coding	CDC42 effector protein (Rho GTPase binding) 3 [Source:HGNC Symbol;Acc:16943]
2221	MYRF	139.089	2.0287	0.788274	0.0011513	0.0102883	TRUE		ENSG00000124920	745	11	61520114	61555990	1	protein_coding	myelin regulatory factor [Source:HGNC Symbol;Acc:1181]
2247	MS4A1	74.3174	2.02843	0.790266	0.0012094	0.0106803	TRUE		ENSG00000156738	931	11	60223225	60238233	1	protein_coding	membrane-spanning 4-domains, subfamily A, member 1 [Source:HGNC Symbol;Acc:7315]
694	MYO9B	5183.16	2.02839	0.446731	8.58155e-07	2.52647e-05	TRUE		ENSG00000099331	4650	19	17186591	17325346	1	protein_coding	myosin IXB [Source:HGNC Symbol;Acc:7609]
560	REEP4	692.603	2.02727	0.405429	8.83472e-08	3.25021e-06	TRUE		ENSG00000168476	80346	8	21995533	21999464	-1	protein_coding	receptor accessory protein 4 [Source:HGNC Symbol;Acc:26176]
2174	BCL2A1	2368.49	2.02378	0.773755	0.00106331	0.00970921	TRUE		ENSG00000140379	597	15	80253231	80263788	-1	protein_coding	BCL2-related protein A1 [Source:HGNC Symbol;Acc:991]
1850	SPIRE1	87.828	2.02372	0.695675	0.000460796	0.00495872	TRUE		ENSG00000134278	56907	18	12446511	12658133	-1	protein_coding	spire-type actin nucleation factor 1 [Source:HGNC Symbol;Acc:30622]
1144	MB21D1	551.684	2.02156	0.539655	2.55496e-05	0.000458168	TRUE		ENSG00000164430	115004	6	74123238	74161999	-1	protein_coding	Mab-21 domain containing 1 [Source:HGNC Symbol;Acc:21367]
2802	ZNF524	45.0384	2.02027	0.953446	0.00337781	0.0236861	TRUE		ENSG00000171443	147807	19	56111388	56114504	1	protein_coding	zinc finger protein 524 [Source:HGNC Symbol;Acc:28322]
1226	APLP2	3089.28	2.01966	0.558973	4.30768e-05	0.000711078	TRUE		ENSG00000084234	334	11	129939732	130014699	1	protein_coding	amyloid beta (A4) precursor-like protein 2 [Source:HGNC Symbol;Acc:598]
2916	NANOGP4	19.1683	2.01684	0.976529	0.00396556	0.0267249	TRUE		ENSG00000237065	NA	7	29251918	29252830	1	pseudogene	Nanog homeobox pseudogene 4 [Source:HGNC Symbol;Acc:23102]
1634	ARHGAP30	3620.11	2.01509	0.646556	0.000244825	0.0029945	TRUE		ENSG00000186517	257106	1	161016736	161039760	-1	protein_coding	Rho GTPase activating protein 30 [Source:HGNC Symbol;Acc:27414]
1601	GLTSCR1	305.249	2.01395	0.639306	0.000216894	0.00271366	TRUE		ENSG00000063169	29998	19	48111453	48206533	1	protein_coding	glioma tumor suppressor candidate region gene 1 [Source:HGNC Symbol;Acc:4332]
631	PTPRE	15704.6	2.01369	0.42581	3.55178e-07	1.15261e-05	TRUE		ENSG00000132334	5791	10	129705325	129884119	1	protein_coding	protein tyrosine phosphatase, receptor type, E [Source:HGNC Symbol;Acc:9669]
808	TMEM147	575.244	2.01357	0.470517	2.81081e-06	7.11927e-05	TRUE		ENSG00000105677	10430	19	36036497	36038428	1	protein_coding	transmembrane protein 147 [Source:HGNC Symbol;Acc:30414]
1547	ALYREF	819.336	2.01117	0.627894	0.000183357	0.00237336	TRUE		ENSG00000183684	10189	17	79845713	79849462	-1	protein_coding	Aly/REF export factor [Source:HGNC Symbol;Acc:19071]
2941	HMGN1P8	29.6457	2.00981	0.991696	0.0041217	0.0275334	TRUE		ENSG00000241120	NA	3	167412143	167412430	-1	pseudogene	high mobility group nucleosome binding domain 1 pseudogene 8 [Source:HGNC Symbol;Acc:39351]
680	SMAD5	633.635	2.00843	0.436801	6.60195e-07	1.9872e-05	TRUE		ENSG00000113658	4090	5	135468534	135524435	1	protein_coding	SMAD family member 5 [Source:HGNC Symbol;Acc:6771]
2578	AP000487.5	98.746	2.00741	0.876364	0.00235151	0.0180277	TRUE		ENSG00000246889	NA	11	70218352	70244594	-1	antisense
3577	KCNK5	48.5184	2.00536	1.28515	0.00864597	0.0469517	TRUE		ENSG00000164626	8645	6	39156749	39197226	-1	protein_coding	potassium channel, subfamily K, member 5 [Source:HGNC Symbol;Acc:6280]
3662	CTTNBP2NL	91.1395	2.00471	1.35012	0.00938981	0.049761	TRUE		ENSG00000143079	55917	1	112938803	113006078	1	protein_coding	CTTNBP2 N-terminal like [Source:HGNC Symbol;Acc:25330]
1930	MAFF	915.775	2.00379	0.702808	0.000555843	0.00573152	TRUE		ENSG00000185022	23764	22	38597889	38612518	1	protein_coding	v-maf avian musculoaponeurotic fibrosarcoma oncogene homolog F [Source:HGNC Symbol;Acc:6780]
801	AC092620.2	124.576	2.00288	0.465263	2.49932e-06	6.40129e-05	TRUE		ENSG00000241772	NA	2	139326660	139332028	1	3prime_overlapping_ncrna
730	NBEAL2	1617.31	2.00204	0.447267	1.17604e-06	3.30478e-05	TRUE		ENSG00000160796	23218	3	47021173	47051193	1	protein_coding	neurobeachin-like 2 [Source:HGNC Symbol;Acc:31928]
1477	PDE4A	882.075	2.0016	0.608013	0.000137033	0.00186348	TRUE		ENSG00000065989	5141	19	10527449	10580305	1	protein_coding	phosphodiesterase 4A, cAMP-specific [Source:HGNC Symbol;Acc:8780]
776	GK5	581.24	2.00132	0.459348	1.93141e-06	5.10115e-05	TRUE		ENSG00000175066	256356	3	141882414	141944449	-1	protein_coding	glycerol kinase 5 (putative) [Source:HGNC Symbol;Acc:28635]
Downregulated Genes SLAMF7+ vs SLAMF7-
2335	C10orf35	152.088	-2.00116	0.807595	0.00144222	0.0122624	TRUE		ENSG00000171224	219738	10	71390007	71393352	1	protein_coding	chromosome 10 open reading frame 35 [Source:HGNC Symbol;Acc:23519]
2591	INF2	140.719	-2.00321	0.888338	0.00238592	0.018212	TRUE		ENSG00000203485	64423	14	105155943	105185942	1	protein_coding	inverted formin, FH2 and WH2 domain containing [Source:HGNC Symbol;Acc:23791]
2000	TRAV6	62.0442	-2.00698	0.731253	0.000672044	0.00668707	TRUE		ENSG00000211780	NA	14	22236729	22237320	1	TR_V_gene	T cell receptor alpha variable 6 [Source:HGNC Symbol;Acc:12144]
3417	TSPYL5	49.5956	-2.01104	1.2545	0.00730901	0.0416933	TRUE		ENSG00000180543	85453	8	98285717	98290176	-1	protein_coding	TSPY-like 5 [Source:HGNC Symbol;Acc:29367]
1986	MAGI3	94.0638	-2.01408	0.717333	0.000657951	0.00657736	TRUE		ENSG00000081026	260425	1	113933371	114228545	1	protein_coding	membrane associated guanylate kinase, WW and PDZ domain containing 3 [Source:HGNC Symbol;Acc:29647]
979	ZWINT	104.476	-2.01759	0.508002	1.08206e-05	0.000226173	TRUE		ENSG00000122952	11130	10	58116989	58121036	-1	protein_coding	ZW10 interacting kinetochore protein [Source:HGNC Symbol;Acc:13195]
881	SLC30A7	2894.81	-2.0206	0.489676	5.24496e-06	0.000122023	TRUE		ENSG00000162695	148867	1	101361632	101447309	1	protein_coding	solute carrier family 30 (zinc transporter), member 7 [Source:HGNC Symbol;Acc:19306]
419	MBOAT1	1117.64	-2.02756	0.369239	6.18968e-09	3.06081e-07	TRUE		ENSG00000172197	154141	6	20100935	20212670	-1	protein_coding	membrane bound O-acyltransferase domain containing 1 [Source:HGNC Symbol;Acc:21579]
2112	SIRPG	535.563	-2.03807	0.770589	0.00089563	0.00841347	TRUE		ENSG00000089012	55423	20	1609798	1638425	-1	protein_coding	signal-regulatory protein gamma [Source:HGNC Symbol;Acc:15757]
3425	SDK1	7.56346	-2.04094	3.77158	0.00738046	0.0419655	TRUE		ENSG00000146555	221935	7	3341080	4308632	1	protein_coding	sidekick cell adhesion molecule 1 [Source:HGNC Symbol;Acc:19307]
1285	AF001548.5	590.945	-2.04844	0.584394	6.08686e-05	0.000957056	TRUE		ENSG00000263335	NA	16	15820531	15826850	1	antisense
2460	FRMD3	31.3678	-2.0495	0.849484	0.00189797	0.0152572	TRUE		ENSG00000172159	257019	9	85857905	86153461	-1	protein_coding	FERM domain containing 3 [Source:HGNC Symbol;Acc:24125]
2337	EEF1A1P38	24.0085	-2.05109	0.813173	0.00145389	0.0123524	TRUE		ENSG00000261557	NA	16	27144804	27146500	-1	pseudogene	eukaryotic translation elongation factor 1 alpha 1 pseudogene 38 [Source:HGNC Symbol;Acc:37916]
597	SPTBN1	6509.66	-2.0512	0.422783	1.76692e-07	6.10701e-06	TRUE		ENSG00000115306	6711	2	54683422	54896812	1	protein_coding	spectrin, beta, non-erythrocytic 1 [Source:HGNC Symbol;Acc:11275]
1690	TRAV4	78.104	-2.05162	0.67566	0.000287542	0.00339124	TRUE		ENSG00000211778	NA	14	22204434	22205264	1	TR_V_gene	T cell receptor alpha variable 4 [Source:HGNC Symbol;Acc:12140]
642	SAMHD1	5611.04	-2.05171	0.438984	4.20515e-07	1.34177e-05	TRUE		ENSG00000101347	25939	20	35518632	35580246	-1	protein_coding	SAM domain and HD domain 1 [Source:HGNC Symbol;Acc:15925]
912	ZNF550	628.061	-2.05195	0.504146	6.65908e-06	0.00014959	TRUE		ENSG00000251369	162972	19	58046625	58071231	-1	protein_coding	zinc finger protein 550 [Source:HGNC Symbol;Acc:28643]
3224	EPX	17.4897	-2.05358	1.07444	0.00583688	0.0353712	TRUE		ENSG00000121053	8288	17	56270098	56282535	1	protein_coding	eosinophil peroxidase [Source:HGNC Symbol;Acc:3423]
1697	TMEM177	97.2367	-2.05504	0.674045	0.000295345	0.00346378	TRUE		ENSG00000144120	80775	2	120436743	120444083	1	protein_coding	transmembrane protein 177 [Source:HGNC Symbol;Acc:28143]
2359	ZNF439	54.5622	-2.05998	0.845959	0.00151996	0.0127948	TRUE		ENSG00000171291	90594	19	11959541	11994565	1	protein_coding	zinc finger protein 439 [Source:HGNC Symbol;Acc:20873]
987	CLUHP3	3353.33	-2.06021	0.52341	1.11667e-05	0.000231711	TRUE		ENSG00000131797	100132341	16	31711911	31721097	1	pseudogene	clustered mitochondria (cluA/CLU1) homolog pseudogene 3 [Source:HGNC Symbol;Acc:28447]
2518	AC004017.1	21.1745	-2.06123	0.893337	0.0021128	0.0165816	TRUE		ENSG00000268948	NA	19	58203868	58204128	-1	protein_coding	Uncharacterized protein [Source:UniProtKB/TrEMBL;Acc:M0R3E0]
851	ZNF542	113.414	-2.0616	0.495152	4.11615e-06	9.93004e-05	TRUE		ENSG00000240225	147947	19	56879468	56891197	1	pseudogene	zinc finger protein 542 [Source:HGNC Symbol;Acc:25393]
1126	INSL3	533.752	-2.06752	0.551006	2.29981e-05	0.000419324	TRUE		ENSG00000248099	3640	19	17927321	17932383	-1	protein_coding	insulin-like 3 (Leydig cell) [Source:HGNC Symbol;Acc:6086]
403	USP10	6258.16	-2.07015	0.372757	4.11459e-09	2.10767e-07	TRUE		ENSG00000103194	9100	16	84733584	84813528	1	protein_coding	ubiquitin specific peptidase 10 [Source:HGNC Symbol;Acc:12608]
2614	LRRN2	26.2825	-2.07179	0.903686	0.00247737	0.0187287	TRUE		ENSG00000170382	10446	1	204586298	204654861	-1	protein_coding	leucine rich repeat neuronal 2 [Source:HGNC Symbol;Acc:16914]
1397	OCLM	96.0129	-2.07475	0.611659	9.60647e-05	0.00138641	TRUE		ENSG00000262180	10896	1	186369704	186370587	1	protein_coding	oculomedin [Source:HGNC Symbol;Acc:8103]
653	AC009948.5	655.316	-2.07489	0.44662	4.79558e-07	1.49521e-05	TRUE		ENSG00000223960	101927027	2	179278666	179304970	1	antisense
306	FOXP1	31276.3	-2.08212	0.339951	1.33805e-10	9.12511e-09	TRUE		ENSG00000114861	27086	3	71003844	71633140	-1	protein_coding	forkhead box P1 [Source:HGNC Symbol;Acc:3823]
536	SRSF6	28907.7	-2.08401	0.411556	5.81768e-08	2.23756e-06	TRUE		ENSG00000124193	6431	20	42086568	42092245	1	protein_coding	serine/arginine-rich splicing factor 6 [Source:HGNC Symbol;Acc:10788]
3124	EEF1A1P29	15.1548	-2.08697	1.06737	0.00510419	0.0320456	TRUE		ENSG00000215093	NA	X	85415268	85416363	-1	pseudogene	eukaryotic translation elongation factor 1 alpha 1 pseudogene 29 [Source:HGNC Symbol;Acc:37904]
1722	HYAL3	51.5549	-2.08749	0.684673	0.000312619	0.00361808	TRUE		ENSG00000186792	8372	3	50330262	50336899	-1	protein_coding	hyaluronoglucosaminidase 3 [Source:HGNC Symbol;Acc:5322]
3400	FNBP1L	38.4072	-2.09515	1.26172	0.00703967	0.0404498	TRUE		ENSG00000137942	54874	1	93913688	94020218	1	protein_coding	formin binding protein 1-like [Source:HGNC Symbol;Acc:20851]
782	ZNF773	424.531	-2.09637	0.48445	2.12089e-06	5.55026e-05	TRUE		ENSG00000152439	374928	19	58011283	58029772	1	protein_coding	zinc finger protein 773 [Source:HGNC Symbol;Acc:30487]
734	SLAMF1	801.179	-2.10087	0.473302	1.24189e-06	3.47274e-05	TRUE		ENSG00000117090	6504	1	160577890	160617085	-1	protein_coding	signaling lymphocytic activation molecule family member 1 [Source:HGNC Symbol;Acc:10903]
3174	TSPAN15	16.8512	-2.10648	1.09669	0.0055272	0.0340135	TRUE		ENSG00000099282	23555	10	71211229	71267425	1	protein_coding	tetraspanin 15 [Source:HGNC Symbol;Acc:23298]
2147	ZFR2	83.7075	-2.10931	0.801597	0.000968937	0.00895845	TRUE		ENSG00000105278	23217	19	3804022	3869030	-1	protein_coding	zinc finger RNA binding protein 2 [Source:HGNC Symbol;Acc:29189]
221	OXNAD1	3315.55	-2.10944	0.312717	2.2481e-12	2.14895e-10	TRUE		ENSG00000154814	92106	3	16306706	16391806	1	protein_coding	oxidoreductase NAD-binding domain containing 1 [Source:HGNC Symbol;Acc:25128]
3134	PWAR6	53.049	-2.1114	1.14138	0.00521268	0.0326061	TRUE		ENSG00000257151	NA	15	25277020	25281637	1	lincRNA	Prader Willi/Angelman region RNA 6 [Source:HGNC Symbol;Acc:49129]
526	P2RY10	2287.61	-2.11297	0.41444	4.79827e-08	1.8803e-06	TRUE		ENSG00000078589	27334	X	78200829	78217451	1	protein_coding	purinergic receptor P2Y, G-protein coupled, 10 [Source:HGNC Symbol;Acc:19906]
248	NECAP2	5600.78	-2.11332	0.323301	9.20263e-12	7.75805e-10	TRUE		ENSG00000157191	55707	1	16767167	16786573	1	protein_coding	NECAP endocytosis associated 2 [Source:HGNC Symbol;Acc:25528]
1250	DST	499.429	-2.11649	0.597582	4.97196e-05	0.000805599	TRUE		ENSG00000151914	667	6	56322785	56819426	-1	protein_coding	dystonin [Source:HGNC Symbol;Acc:1090]
928	SPG20	874.786	-2.11814	0.528105	7.63771e-06	0.000168265	TRUE		ENSG00000133104	23111	13	36875775	36944317	-1	protein_coding	spastic paraplegia 20 (Troyer syndrome) [Source:HGNC Symbol;Acc:18514]
1466	SMC1B	172.66	-2.12281	0.647188	0.000130861	0.00179128	TRUE		ENSG00000077935	27127	22	45739944	45809500	-1	protein_coding	structural maintenance of chromosomes 1B [Source:HGNC Symbol;Acc:11112]
1889	KRT72	461.938	-2.12287	0.750333	0.000503001	0.00530054	TRUE		ENSG00000170486	140807	12	52979373	52995322	-1	protein_coding	keratin 72 [Source:HGNC Symbol;Acc:28932]
469	PHLDB3	1115.58	-2.12392	0.403992	2.07048e-08	9.11411e-07	TRUE		ENSG00000176531	653583	19	43979106	44009087	-1	protein_coding	pleckstrin homology-like domain, family B, member 3 [Source:HGNC Symbol;Acc:30499]
1941	EIF4EBP3	39.4283	-2.12629	0.760901	0.000580245	0.00594718	TRUE		ENSG00000243056	8637	5	139927251	139929163	1	protein_coding	eukaryotic translation initiation factor 4E binding protein 3 [Source:HGNC Symbol;Acc:3290]
1882	GPX2	66.4535	-2.12865	0.738885	0.000490817	0.0051913	TRUE		ENSG00000176153	2877	14	65405870	65409531	-1	protein_coding	glutathione peroxidase 2 (gastrointestinal) [Source:HGNC Symbol;Acc:4554]
2013	AC061992.2	35.5652	-2.13837	0.782639	0.000689198	0.0068162	TRUE		ENSG00000267737	NA	17	76311810	76343879	1	lincRNA
3589	ZP1	38.4979	-2.14036	1.45583	0.00874484	0.0473275	TRUE		ENSG00000149506	22917	11	60635035	60643166	1	protein_coding	zona pellucida glycoprotein 1 (sperm receptor) [Source:HGNC Symbol;Acc:13187]
579	C17orf72	306.702	-2.14282	0.435356	1.24081e-07	4.4224e-06	TRUE		ENSG00000224383	92340	17	62075711	62081664	1	protein_coding	chromosome 17 open reading frame 72 [Source:HGNC Symbol;Acc:25673]
951	ACBD4	132.034	-2.1433	0.537024	8.99356e-06	0.000193837	TRUE		ENSG00000181513	79777	17	43209967	43221548	1	protein_coding	acyl-CoA binding domain containing 4 [Source:HGNC Symbol;Acc:23337]
1432	VSIG10	48.7605	-2.14481	0.644752	0.000111683	0.0015721	TRUE		ENSG00000176834	101928274	12	118501398	118573831	-1	protein_coding	V-set and immunoglobulin domain containing 10 [Source:HGNC Symbol;Acc:26078]
254	FAM60A	3047.64	-2.15003	0.331774	1.304e-11	1.0755e-09	TRUE		ENSG00000139146	58516	12	31433518	31479992	-1	protein_coding	family with sequence similarity 60, member A [Source:HGNC Symbol;Acc:30702]
1501	VWA5A	327.616	-2.15254	0.67276	0.000149591	0.00200091	TRUE		ENSG00000110002	4013	11	123986069	124018428	1	protein_coding	von Willebrand factor A domain containing 5A [Source:HGNC Symbol;Acc:6658]
1021	ALG14	168.889	-2.15446	0.554963	1.38888e-05	0.000278825	TRUE		ENSG00000172339	199857	1	95439963	95538501	-1	protein_coding	ALG14, UDP-N-acetylglucosaminyltransferase subunit [Source:HGNC Symbol;Acc:28287]
831	C12orf65	2746.17	-2.1564	0.512072	3.25299e-06	8.03435e-05	TRUE		ENSG00000130921	91574	12	123717463	123742506	1	protein_coding	chromosome 12 open reading frame 65 [Source:HGNC Symbol;Acc:26784]
1035	EEF2K	294.492	-2.16008	0.560217	1.50142e-05	0.000297756	TRUE		ENSG00000103319	101930123	16	22217603	22298554	1	protein_coding	eukaryotic elongation factor-2 kinase [Source:HGNC Symbol;Acc:24615]
2133	CUBN	393.309	-2.16164	0.830449	0.000926385	0.00862085	TRUE		ENSG00000107611	8029	10	16865963	17171830	-1	protein_coding	cubilin (intrinsic factor-cobalamin receptor) [Source:HGNC Symbol;Acc:2548]
2365	RPL17P40	78.5358	-2.16384	0.890016	0.00153724	0.0129116	TRUE		ENSG00000241067	NA	16	16188049	16189066	-1	pseudogene	ribosomal protein L17 pseudogene 40 [Source:HGNC Symbol;Acc:36672]
1952	CNKSR2	143.173	-2.16582	0.792696	0.000597581	0.00608692	TRUE		ENSG00000149970	22866	X	21392536	21672813	1	protein_coding	connector enhancer of kinase suppressor of Ras 2 [Source:HGNC Symbol;Acc:19701]
369	BEX4	1923.19	-2.16634	0.377908	1.36952e-09	7.74457e-08	TRUE		ENSG00000102409	56271	X	102470020	102472174	1	protein_coding	brain expressed, X-linked 4 [Source:HGNC Symbol;Acc:25475]
3181	AC109333.10	20.8201	-2.17167	1.19324	0.00554113	0.0340394	TRUE		ENSG00000227495	NA	17	4922509	4923388	-1	antisense
398	ZNF814	983.277	-2.17243	0.389857	3.46874e-09	1.80517e-07	TRUE		ENSG00000204514	730051	19	58360099	58400442	-1	protein_coding	zinc finger protein 814 [Source:HGNC Symbol;Acc:33258]
1848	PLEKHG4	134.538	-2.17872	0.759192	0.000459638	0.0049507	TRUE		ENSG00000196155	25894	16	67311413	67323402	1	protein_coding	pleckstrin homology domain containing, family G (with RhoGef domain) member 4 [Source:HGNC Symbol;Acc:24501]
1627	TTC3P1	34.3296	-2.18375	0.7149	0.000239439	0.00294256	TRUE		ENSG00000215105	NA	X	74960541	74966749	-1	pseudogene	tetratricopeptide repeat domain 3 pseudogene 1 [Source:HGNC Symbol;Acc:23318]
773	ACP6	80.0814	-2.18816	0.503446	1.89707e-06	5.02791e-05	TRUE		ENSG00000162836	51205	1	147101453	147142618	-1	protein_coding	acid phosphatase 6, lysophosphatidic [Source:HGNC Symbol;Acc:29609]
676	TCF7	10117.2	-2.18877	0.479249	6.28046e-07	1.90044e-05	TRUE		ENSG00000081059	6932	5	133450402	133487556	1	protein_coding	transcription factor 7 (T-cell specific, HMG-box) [Source:HGNC Symbol;Acc:11639]
1897	C1orf172	99.7943	-2.18998	0.778371	0.000507728	0.00533068	TRUE		ENSG00000175707	126695	1	27276053	27286897	-1	protein_coding	chromosome 1 open reading frame 172 [Source:HGNC Symbol;Acc:26624]
1055	PITPNM2	224.157	-2.1929	0.576681	1.63111e-05	0.000317413	TRUE		ENSG00000090975	57605	12	123468027	123634562	-1	protein_coding	phosphatidylinositol transfer protein, membrane-associated 2 [Source:HGNC Symbol;Acc:21044]
2710	PAIP2B	28.4057	-2.19573	1.02715	0.00288631	0.0209868	TRUE		ENSG00000124374	400961	2	71409869	71454213	-1	protein_coding	poly(A) binding protein interacting protein 2B [Source:HGNC Symbol;Acc:29200]
3256	TRAJ57	13.3754	-2.19792	1.24388	0.00601379	0.0360796	TRUE		ENSG00000211834	NA	14	22947861	22947923	1	TR_J_gene	T cell receptor alpha joining 57 [Source:HGNC Symbol;Acc:12089]
1645	ZNF844	293.163	-2.20156	0.72732	0.000247719	0.00301192	TRUE		ENSG00000223547	284391	19	12175514	12192380	1	protein_coding	zinc finger protein 844 [Source:HGNC Symbol;Acc:25932]
1974	ANKRD18EP	40.4791	-2.21136	0.795803	0.00063166	0.00636283	TRUE		ENSG00000217165	NA	6	39078097	39080728	1	pseudogene	ankyrin repeat domain 18E, pseudogene [Source:HGNC Symbol;Acc:43609]
534	ACSL6	323.696	-2.21357	0.438093	5.62746e-08	2.1717e-06	TRUE		ENSG00000164398	23305	5	131142683	131347936	-1	protein_coding	acyl-CoA synthetase long-chain family member 6 [Source:HGNC Symbol;Acc:16496]
2332	ZNF546	61.4775	-2.21645	0.903248	0.0014395	0.0122529	TRUE		ENSG00000187187	339327	19	40490041	40523514	1	protein_coding	zinc finger protein 546 [Source:HGNC Symbol;Acc:28671]
1761	LMO7	486.194	-2.22312	0.759067	0.000352164	0.00398886	TRUE		ENSG00000136153	4008	13	76194570	76434004	1	protein_coding	LIM domain 7 [Source:HGNC Symbol;Acc:6646]
1116	SNX9	4715.51	-2.22972	0.598314	2.20758e-05	0.000406401	TRUE		ENSG00000130340	51429	6	158244296	158366109	1	protein_coding	sorting nexin 9 [Source:HGNC Symbol;Acc:14973]
629	ZNF813	301.964	-2.2302	0.474704	3.49791e-07	1.13837e-05	TRUE		ENSG00000198346	126017	19	53970989	54006950	1	protein_coding	zinc finger protein 813 [Source:HGNC Symbol;Acc:33257]
3534	EGLN3	21.3401	-2.2311	1.52773	0.00820633	0.0451981	TRUE		ENSG00000129521	112399	14	34393437	34931980	-1	protein_coding	egl-9 family hypoxia-inducible factor 3 [Source:HGNC Symbol;Acc:14661]
1124	COL1A1	315.799	-2.23969	0.603152	2.29127e-05	0.000418437	TRUE		ENSG00000108821	1277	17	48260650	48278993	-1	protein_coding	collagen, type I, alpha 1 [Source:HGNC Symbol;Acc:2197]
2217	AGMAT	60.2897	-2.24181	0.898947	0.00114788	0.010276	TRUE		ENSG00000116771	79814	1	15898848	15911605	-1	protein_coding	agmatine ureohydrolase (agmatinase) [Source:HGNC Symbol;Acc:18407]
2768	MCOLN3	64.4115	-2.24245	1.08663	0.00317487	0.0225468	TRUE		ENSG00000055732	55283	1	85483765	85514182	-1	protein_coding	mucolipin 3 [Source:HGNC Symbol;Acc:13358]
413	ZBTB25	2713.96	-2.24902	0.409003	4.95189e-09	2.48094e-07	TRUE		ENSG00000089775	7597	14	64915824	64971931	-1	protein_coding	zinc finger and BTB domain containing 25 [Source:HGNC Symbol;Acc:13112]
2104	KCTD21	119.835	-2.25031	0.860882	0.00087522	0.00824888	TRUE		ENSG00000188997	283219	11	77882295	77899868	-1	protein_coding	potassium channel tetramerization domain containing 21 [Source:HGNC Symbol;Acc:27452]
2391	CDS1	55.7407	-2.25088	0.949343	0.00164968	0.0136886	TRUE		ENSG00000163624	1040	4	85504132	85572491	1	protein_coding	CDP-diacylglycerol synthase (phosphatidate cytidylyltransferase) 1 [Source:HGNC Symbol;Acc:1800]
2138	PARK2	87.5385	-2.25247	0.86755	0.000944288	0.00876603	TRUE		ENSG00000185345	5071	6	161768452	163148803	-1	protein_coding	parkin RBR E3 ubiquitin protein ligase [Source:HGNC Symbol;Acc:8607]
204	BIRC3	8469.58	-2.26007	0.328332	7.67671e-13	7.93584e-11	TRUE		ENSG00000023445	330	11	102188215	102210134	1	protein_coding	baculoviral IAP repeat containing 3 [Source:HGNC Symbol;Acc:591]
2426	TUB	58.3089	-2.2629	0.961605	0.001757	0.0143666	TRUE		ENSG00000166402	7275	11	8040791	8127659	1	protein_coding	tubby bipartite transcription factor [Source:HGNC Symbol;Acc:12406]
1140	ZNF93	239.664	-2.26361	0.610726	2.46719e-05	0.000444521	TRUE		ENSG00000184635	81931	19	20011722	20046384	1	protein_coding	zinc finger protein 93 [Source:HGNC Symbol;Acc:13169]
1902	LINC00899	43.9761	-2.26894	0.802322	0.000515686	0.00540366	TRUE		ENSG00000231711	NA	22	46435787	46440733	-1	processed_transcript	long intergenic non-protein coding RNA 899 [Source:HGNC Symbol;Acc:48583]
1118	TMEM30B	117.797	-2.27323	0.606657	2.21677e-05	0.000407436	TRUE		ENSG00000182107	161291	14	61744088	61748558	-1	protein_coding	transmembrane protein 30B [Source:HGNC Symbol;Acc:27254]
1825	ADAM19	2057.8	-2.28634	0.808414	0.000433992	0.00473269	TRUE		ENSG00000135074	8728	5	156822542	157002783	-1	protein_coding	ADAM metallopeptidase domain 19 [Source:HGNC Symbol;Acc:197]
1981	ZNF256	252.086	-2.29543	0.850517	0.000648317	0.00651053	TRUE		ENSG00000152454	10172	19	58452201	58459043	-1	protein_coding	zinc finger protein 256 [Source:HGNC Symbol;Acc:13049]
868	IL12RB2	94.2671	-2.29586	0.560689	4.74707e-06	0.000112153	TRUE		ENSG00000081985	3595	1	67773047	67862583	1	protein_coding	interleukin 12 receptor, beta 2 [Source:HGNC Symbol;Acc:5972]
729	ADAMTS17	106.819	-2.29607	0.517647	1.1698e-06	3.29407e-05	TRUE		ENSG00000140470	170691	15	100511794	100882210	-1	protein_coding	ADAM metallopeptidase with thrombospondin type 1 motif, 17 [Source:HGNC Symbol;Acc:17109]
282	SGTB	2012.92	-2.29629	0.367124	5.09245e-11	3.76512e-09	TRUE		ENSG00000197860	54557	5	64961755	65018862	-1	protein_coding	small glutamine-rich tetratricopeptide repeat (TPR)-containing, beta [Source:HGNC Symbol;Acc:23567]
258	BEX2	1692.52	-2.29807	0.357093	1.5738e-11	1.27954e-09	TRUE		ENSG00000133134	84707	X	102564274	102565974	-1	protein_coding	brain expressed X-linked 2 [Source:HGNC Symbol;Acc:30933]
242	ICAM2	613.014	-2.30243	0.350141	5.98887e-12	5.2222e-10	TRUE		ENSG00000108622	3384	17	62079954	62097994	-1	protein_coding	intercellular adhesion molecule 2 [Source:HGNC Symbol;Acc:5345]
1341	ZNF677	151.754	-2.31304	0.683992	7.62174e-05	0.00114935	TRUE		ENSG00000197928	342926	19	53731577	53758151	-1	protein_coding	zinc finger protein 677 [Source:HGNC Symbol;Acc:28730]
3435	FAM86FP	14.2813	-2.31484	1.461	0.00742274	0.0421037	TRUE		ENSG00000164845	NA	12	8385108	8395544	-1	pseudogene	family with sequence similarity 86, member F, pseudogene [Source:HGNC Symbol;Acc:42357]
355	RHOH	14759.7	-2.31644	0.400457	8.94805e-10	5.2552e-08	TRUE		ENSG00000168421	399	4	40192673	40248587	1	protein_coding	ras homolog family member H [Source:HGNC Symbol;Acc:686]
544	PIK3IP1	18560.3	-2.32575	0.46464	6.55538e-08	2.48365e-06	TRUE		ENSG00000100100	113791	22	31677579	31688520	-1	protein_coding	phosphoinositide-3-kinase interacting protein 1 [Source:HGNC Symbol;Acc:24942]
3059	LPIN3	32.4449	-2.32832	1.27503	0.00469951	0.0301502	TRUE		ENSG00000132793	64900	20	39969560	39989222	1	protein_coding	lipin 3 [Source:HGNC Symbol;Acc:14451]
455	SEC14L2	1051.16	-2.3308	0.439712	1.37462e-08	6.25587e-07	TRUE		ENSG00000100003	23541	22	30792846	30821305	1	protein_coding	SEC14-like 2 (S. cerevisiae) [Source:HGNC Symbol;Acc:10699]
2617	LIMS2	69.9266	-2.34463	1.14107	0.00248315	0.0187452	TRUE		ENSG00000072163	55679	2	128395956	128439360	-1	protein_coding	LIM and senescent cell antigen-like domains 2 [Source:HGNC Symbol;Acc:16084]
1562	ALPK1	443.61	-2.34609	0.763593	0.000195225	0.00250568	TRUE		ENSG00000073331	80216	4	113206665	113363776	1	protein_coding	alpha-kinase 1 [Source:HGNC Symbol;Acc:20917]
1846	ABCC2	209.75	-2.3499	0.835601	0.000458906	0.00494769	TRUE		ENSG00000023839	1244	10	101542489	101611949	1	protein_coding	ATP-binding cassette, sub-family C (CFTR/MRP), member 2 [Source:HGNC Symbol;Acc:53]
543	ZNF287	254.17	-2.35375	0.468606	6.54606e-08	2.48365e-06	TRUE		ENSG00000141040	57336	17	16454701	16472520	-1	protein_coding	zinc finger protein 287 [Source:HGNC Symbol;Acc:13502]
698	WDR89	516.629	-2.35828	0.527917	9.00498e-07	2.63754e-05	TRUE		ENSG00000140006	112840	14	64063757	64108579	-1	protein_coding	WD repeat domain 89 [Source:HGNC Symbol;Acc:20489]
348	IPCEF1	1204.53	-2.36058	0.404766	6.66199e-10	3.98429e-08	TRUE		ENSG00000074706	26034	6	154475631	154677926	-1	protein_coding	interaction protein for cytohesin exchange factors 1 [Source:HGNC Symbol;Acc:21204]
367	PIM2	4782.92	-2.36928	0.414606	1.29464e-09	7.37588e-08	TRUE		ENSG00000102096	11040	X	48770459	48776301	-1	protein_coding	pim-2 oncogene [Source:HGNC Symbol;Acc:8987]
2267	KRT2	60.0688	-2.3696	0.969828	0.00125443	0.0109762	TRUE		ENSG00000172867	3849	12	53038342	53045948	-1	protein_coding	keratin 2 [Source:HGNC Symbol;Acc:6439]
876	RPL18P10	98.4912	-2.37458	0.581555	4.99617e-06	0.000116949	TRUE		ENSG00000214359	NA	13	50673467	50674004	1	pseudogene	ribosomal protein L18 pseudogene 10 [Source:HGNC Symbol;Acc:35957]
251	AP3M2	4662.19	-2.37706	0.36687	1.12466e-11	9.37733e-10	TRUE		ENSG00000070718	10947	8	42010464	42029191	1	protein_coding	adaptor-related protein complex 3, mu 2 subunit [Source:HGNC Symbol;Acc:570]
2146	AC002128.5	20.6184	-2.37836	0.931158	0.000967123	0.00894603	TRUE		ENSG00000271366	NA	19	35742343	35744542	-1	antisense
1164	LMLN	73.4785	-2.37887	0.651767	2.89882e-05	0.000509826	TRUE		ENSG00000185621	89782	3	197687071	197770591	1	protein_coding	leishmanolysin-like (metallopeptidase M8 family) [Source:HGNC Symbol;Acc:15991]
833	THTPA	93.1917	-2.38793	0.567477	3.3109e-06	8.15975e-05	TRUE		ENSG00000259431	79178	14	24025216	24029480	1	protein_coding	thiamine triphosphatase [Source:HGNC Symbol;Acc:18987]
359	ZC3H12D	1130.89	-2.3917	0.415445	1.02577e-09	5.96301e-08	TRUE		ENSG00000178199	340152	6	149768794	149806197	-1	protein_coding	zinc finger CCCH-type containing 12D [Source:HGNC Symbol;Acc:21175]
2724	AP001442.2	22.5163	-2.3961	1.19927	0.00294145	0.0212592	TRUE		ENSG00000233783	NA	21	27306373	27315001	1	processed_transcript
1282	AC144521.1	87.3046	-2.39761	0.692249	5.92527e-05	0.000933578	TRUE		ENSG00000228956	101929587	3	18486516	18959184	1	processed_transcript
315	DGKA	10894.7	-2.39827	0.396932	1.79158e-10	1.18296e-08	TRUE		ENSG00000065357	1606	12	56321103	56347811	1	protein_coding	diacylglycerol kinase, alpha 80kDa [Source:HGNC Symbol;Acc:2849]
1081	C4orf32	155.501	-2.39914	0.636362	1.78836e-05	0.000339713	TRUE		ENSG00000174749	132720	4	113066553	113116412	1	protein_coding	chromosome 4 open reading frame 32 [Source:HGNC Symbol;Acc:26813]
3293	ABCA6	14.1967	-2.40371	1.46675	0.00629652	0.037354	TRUE		ENSG00000154262	23460	17	67074843	67138029	-1	protein_coding	ATP-binding cassette, sub-family A (ABC1), member 6 [Source:HGNC Symbol;Acc:36]
346	DUSP16	913.268	-2.40761	0.412638	6.51009e-10	3.92426e-08	TRUE		ENSG00000111266	80824	12	12628829	12715317	-1	protein_coding	dual specificity phosphatase 16 [Source:HGNC Symbol;Acc:17909]
650	C14orf64	275.435	-2.4086	0.524578	4.5518e-07	1.43238e-05	TRUE		ENSG00000246223	NA	14	98391947	98444461	-1	protein_coding	chromosome 14 open reading frame 64 [Source:HGNC Symbol;Acc:20111]
3113	Y_RNA	31.2867	-2.41106	1.38113	0.00505693	0.0318529	TRUE		ENSG00000194270	NA	2	42865101	42865188	1	misc_RNA	Y RNA [Source:RFAM;Acc:RF00019]
2505	RTKN2	190.97	-2.41692	1.13487	0.00205804	0.0162523	TRUE		ENSG00000182010	219790	10	63942794	64028466	-1	protein_coding	rhotekin 2 [Source:HGNC Symbol;Acc:19364]
3607	SMARCA1	10.5518	-2.42793	1.80526	0.00891759	0.0480498	TRUE		ENSG00000102038	6594	X	128580480	128657477	-1	protein_coding	SWI/SNF related, matrix associated, actin dependent regulator of chromatin, subfamily a, member 1 [Source:HGNC Symbol;Acc:11097]
772	METAP1D	250.135	-2.42912	0.56356	1.87331e-06	4.97647e-05	TRUE		ENSG00000172878	254042	2	172864490	172947158	1	protein_coding	methionyl aminopeptidase type 1D (mitochondrial) [Source:HGNC Symbol;Acc:32583]
2971	TUBA3E	13.2525	-2.4353	1.25699	0.00425285	0.028086	TRUE		ENSG00000152086	112714	2	130949318	130956034	-1	protein_coding	tubulin, alpha 3e [Source:HGNC Symbol;Acc:20765]
634	FAM213A	156.893	-2.43898	0.527377	3.75191e-07	1.21068e-05	TRUE		ENSG00000122378	84293	10	82167585	82192753	1	protein_coding	family with sequence similarity 213, member A [Source:HGNC Symbol;Acc:28651]
627	USP51	71.2203	-2.44243	0.522253	3.27543e-07	1.06901e-05	TRUE		ENSG00000247746	158880	X	55511049	55515635	-1	protein_coding	ubiquitin specific peptidase 51 [Source:HGNC Symbol;Acc:23086]
2370	U4	15.2917	-2.44321	1.04256	0.00157257	0.0131745	TRUE		ENSG00000262704	NA	HSCHR21_2_CTG1_1	23577511	23577651	1	snRNA	U4 spliceosomal RNA [Source:RFAM;Acc:RF00015]
620	BEST4	505.578	-2.4447	0.518594	2.72218e-07	9.01319e-06	TRUE		ENSG00000142959	266675	1	45249257	45253377	-1	protein_coding	bestrophin 4 [Source:HGNC Symbol;Acc:17106]
1503	SEC14L3	42.6699	-2.44771	0.763244	0.000151505	0.00202412	TRUE		ENSG00000100012	266629	22	30843946	30868036	-1	protein_coding	SEC14-like 3 (S. cerevisiae) [Source:HGNC Symbol;Acc:18655]
1179	AK5	132.323	-2.44978	0.680943	3.34642e-05	0.000577871	TRUE		ENSG00000154027	26289	1	77747736	78025651	1	protein_coding	adenylate kinase 5 [Source:HGNC Symbol;Acc:365]
219	ZNF776	399.098	-2.45061	0.364459	2.17618e-12	2.09776e-10	TRUE		ENSG00000152443	284309	19	58258164	58269527	1	protein_coding	zinc finger protein 776 [Source:HGNC Symbol;Acc:26765]
2317	C4orf26	35.6628	-2.46918	1.02551	0.00140597	0.0120433	TRUE		ENSG00000174792	152816	4	76481258	76491095	1	protein_coding	chromosome 4 open reading frame 26 [Source:HGNC Symbol;Acc:26300]
3527	OR52N4	11.9969	-2.46978	1.6784	0.0081729	0.0450818	TRUE		ENSG00000181074	390072	11	5775923	5776959	1	protein_coding	olfactory receptor, family 52, subfamily N, member 4 (gene/pseudogene) [Source:HGNC Symbol;Acc:15230]
2028	HN1L	78.4366	-2.47015	0.933686	0.000711275	0.00698315	TRUE		ENSG00000206053	90861	16	1728257	1752281	1	protein_coding	hematological and neurological expressed 1-like [Source:HGNC Symbol;Acc:14137]
2565	TIMD4	29.144	-2.47798	1.18788	0.00230199	0.0177314	TRUE		ENSG00000145850	91937	5	156346293	156390266	-1	protein_coding	T-cell immunoglobulin and mucin domain containing 4 [Source:HGNC Symbol;Acc:25132]
261	SLC8B1	1905.77	-2.47861	0.388317	1.93556e-11	1.55157e-09	TRUE		ENSG00000089060	80024	12	113736564	113797298	-1	protein_coding	solute carrier family 8 (sodium/lithium/calcium exchanger), member B1 [Source:HGNC Symbol;Acc:26175]
274	SATB1	8653.61	-2.48689	0.396457	3.99256e-11	3.04047e-09	TRUE		ENSG00000182568	6304	3	18386879	18487080	-1	protein_coding	SATB homeobox 1 [Source:HGNC Symbol;Acc:10541]
3340	TMIGD2	283.616	-2.49148	2.62303	0.0065644	0.0384145	TRUE		ENSG00000167664	126259	19	4292229	4302428	-1	protein_coding	transmembrane and immunoglobulin domain containing 2 [Source:HGNC Symbol;Acc:28324]
3517	SOAT2	8.59959	-2.49424	1.60182	0.00807002	0.0446627	TRUE		ENSG00000167780	8435	12	53497302	53518322	1	protein_coding	sterol O-acyltransferase 2 [Source:HGNC Symbol;Acc:11178]
783	ZNF606	145.282	-2.49536	0.583914	2.13734e-06	5.58693e-05	TRUE		ENSG00000166704	80095	19	58488421	58514717	-1	protein_coding	zinc finger protein 606 [Source:HGNC Symbol;Acc:25879]
267	TMEM173	3840.21	-2.49675	0.39354	2.50022e-11	1.95617e-09	TRUE		ENSG00000184584	340061	5	138855119	138862520	-1	protein_coding	transmembrane protein 173 [Source:HGNC Symbol;Acc:27962]
998	ZFP30	476.154	-2.50739	0.651574	1.18462e-05	0.00024319	TRUE		ENSG00000120784	22835	19	38104650	38183238	-1	protein_coding	ZFP30 zinc finger protein [Source:HGNC Symbol;Acc:29555]
358	RFX3	772.386	-2.51022	0.436178	9.51943e-10	5.54798e-08	TRUE		ENSG00000080298	5991	9	3218297	3526004	-1	protein_coding	regulatory factor X, 3 (influences HLA class II expression) [Source:HGNC Symbol;Acc:9984]
2968	TRAV35	32.0542	-2.51131	1.5896	0.00423821	0.0280168	TRUE		ENSG00000211814	NA	14	22689792	22690371	1	TR_V_gene	T cell receptor alpha variable 35 [Source:HGNC Symbol;Acc:12134]
746	ZDHHC11B	118.612	-2.51404	0.575172	1.46393e-06	4.02465e-05	TRUE		ENSG00000206077	653082	5	710475	767067	-1	protein_coding	zinc finger, DHHC-type containing 11B [Source:HGNC Symbol;Acc:32962]
1028	TNK1	207.89	-2.51662	0.661661	1.46845e-05	0.00029321	TRUE		ENSG00000174292	8711	17	7283853	7293093	1	protein_coding	tyrosine kinase, non-receptor, 1 [Source:HGNC Symbol;Acc:11940]
2719	MKRN3	41.3323	-2.51718	1.24963	0.00292306	0.0211684	TRUE		ENSG00000179455	7681	15	23810454	23873064	1	protein_coding	makorin ring finger protein 3 [Source:HGNC Symbol;Acc:7114]
1662	ZDHHC11	52.0078	-2.52039	0.838365	0.000262824	0.00316191	TRUE		ENSG00000188818	79844	5	710471	851101	-1	protein_coding	zinc finger, DHHC-type containing 11 [Source:HGNC Symbol;Acc:19158]
479	BACH2	1425.59	-2.52117	0.486397	2.35892e-08	1.01875e-06	TRUE		ENSG00000112182	60468	6	90636248	91006627	-1	protein_coding	BTB and CNC homology 1, basic leucine zipper transcription factor 2 [Source:HGNC Symbol;Acc:14078]
737	RPS15AP24	90.35	-2.52192	0.57362	1.27986e-06	3.56148e-05	TRUE		ENSG00000241511	NA	8	29974900	29975295	-1	pseudogene	ribosomal protein S15a pseudogene 24 [Source:HGNC Symbol;Acc:36174]
1765	AC020571.3	43.3479	-2.52224	0.868829	0.000355638	0.00402024	TRUE		ENSG00000229056	101927482	2	197124748	197128928	1	antisense
237	DHRS3	9359.57	-2.52283	0.382674	4.79452e-12	4.26208e-10	TRUE		ENSG00000162496	9249	1	12627939	12677737	-1	protein_coding	dehydrogenase/reductase (SDR family) member 3 [Source:HGNC Symbol;Acc:17693]
183	ZNF331	35601.7	-2.52338	0.355485	1.40976e-13	1.63489e-11	TRUE		ENSG00000130844	55422	19	54024235	54083523	1	protein_coding	zinc finger protein 331 [Source:HGNC Symbol;Acc:15489]
438	ZNF154	197.893	-2.53231	0.471369	9.54176e-09	4.53966e-07	TRUE		ENSG00000179909	7710	19	58208735	58220579	-1	protein_coding	zinc finger protein 154 [Source:HGNC Symbol;Acc:12939]
585	RAPGEF6	1295.94	-2.53324	0.524277	1.35693e-07	4.79142e-06	TRUE		ENSG00000158987	51735	5	130759614	130970929	-1	protein_coding	Rap guanine nucleotide exchange factor (GEF) 6 [Source:HGNC Symbol;Acc:20655]
244	POLR3E	10036.2	-2.53412	0.387078	6.48877e-12	5.57303e-10	TRUE		ENSG00000058600	101060521	16	22308730	22346424	1	protein_coding	polymerase (RNA) III (DNA directed) polypeptide E (80kD) [Source:HGNC Symbol;Acc:30347]
1770	TNNC1	24.1032	-2.53653	0.87359	0.000359781	0.00405425	TRUE		ENSG00000114854	7134	3	52485118	52488086	-1	protein_coding	troponin C type 1 (slow) [Source:HGNC Symbol;Acc:11943]
720	ZNF540	397.059	-2.53787	0.573298	1.00947e-06	2.87202e-05	TRUE		ENSG00000171817	163255	19	38042308	38104998	1	protein_coding	zinc finger protein 540 [Source:HGNC Symbol;Acc:25331]
3071	FAM124B	18.1872	-2.55327	1.48878	0.00476834	0.0304805	TRUE		ENSG00000124019	79843	2	225243415	225266802	-1	protein_coding	family with sequence similarity 124B [Source:HGNC Symbol;Acc:26224]
531	NBPF15	380.829	-2.55977	0.510632	5.27668e-08	2.04671e-06	TRUE		ENSG00000243452	284565	1	148555979	148596267	1	protein_coding	neuroblastoma breakpoint family, member 15 [Source:HGNC Symbol;Acc:28791]
2852	RPL7L1P12	12.4653	-2.56219	1.28074	0.00363567	0.0250277	TRUE		ENSG00000231981	NA	13	99601973	99602701	-1	pseudogene	ribosomal protein L7-like 1 pseudogene 12 [Source:HGNC Symbol;Acc:39811]
2389	RPL21P121	13.7838	-2.56749	1.12436	0.00164002	0.0136342	TRUE		ENSG00000237382	NA	17	18216074	18216847	1	pseudogene	ribosomal protein L21 pseudogene 121 [Source:HGNC Symbol;Acc:36429]
162	IL6ST	5554.08	-2.56889	0.355576	5.47271e-14	7.10395e-12	TRUE		ENSG00000134352	3572	5	55230923	55290821	-1	protein_coding	interleukin 6 signal transducer (gp130, oncostatin M receptor) [Source:HGNC Symbol;Acc:6021]
163	CAMK4	3249.55	-2.58229	0.357754	5.71511e-14	7.33525e-12	TRUE		ENSG00000152495	814	5	110559351	110830584	1	protein_coding	calcium/calmodulin-dependent protein kinase IV [Source:HGNC Symbol;Acc:1464]
511	TTN	5181.59	-2.59369	0.51208	4.05991e-08	1.63585e-06	TRUE		ENSG00000155657	7273	2	179390716	179695529	-1	protein_coding	titin [Source:HGNC Symbol;Acc:12403]
1195	HID1	221.431	-2.59413	0.73038	3.60274e-05	0.000612869	TRUE		ENSG00000167861	283987	17	72946838	72969261	-1	protein_coding	HID1 domain containing [Source:HGNC Symbol;Acc:15736]
360	ZNF483	502.431	-2.5987	0.452588	1.03092e-09	5.97777e-08	TRUE		ENSG00000173258	158399	9	114287439	114340124	1	protein_coding	zinc finger protein 483 [Source:HGNC Symbol;Acc:23384]
2318	RPS6P16	17.3299	-2.60353	1.07337	0.00140644	0.0120433	TRUE		ENSG00000243250	NA	11	112106094	112106748	-1	pseudogene	ribosomal protein S6 pseudogene 16 [Source:HGNC Symbol;Acc:35668]
1107	RASGRF2	472.351	-2.60897	0.710175	2.12643e-05	0.000394321	TRUE		ENSG00000113319	5924	5	80256491	80525975	1	protein_coding	Ras protein-specific guanine nucleotide-releasing factor 2 [Source:HGNC Symbol;Acc:9876]
2231	C1orf95	14.6082	-2.61178	1.06396	0.0011759	0.0104572	TRUE		ENSG00000203685	375057	1	226736501	226796915	1	protein_coding	chromosome 1 open reading frame 95 [Source:HGNC Symbol;Acc:30491]
541	PHBP9	220.253	-2.61544	0.522298	6.33751e-08	2.41714e-06	TRUE		ENSG00000230224	NA	10	102008028	102008852	1	pseudogene	prohibitin pseudogene 9 [Source:HGNC Symbol;Acc:39288]
3126	ARMCX2	15.3433	-2.61737	1.5096	0.00514084	0.0322393	TRUE		ENSG00000184867	9823	X	100910267	100914876	-1	protein_coding	armadillo repeat containing, X-linked 2 [Source:HGNC Symbol;Acc:16869]
235	SNED1	556.659	-2.62237	0.396466	4.1955e-12	3.77364e-10	TRUE		ENSG00000162804	25992	2	241938255	242034983	1	protein_coding	sushi, nidogen and EGF-like domains 1 [Source:HGNC Symbol;Acc:24696]
263	TNFAIP8	3898.66	-2.62302	0.413253	2.25094e-11	1.78559e-09	TRUE		ENSG00000145779	25816	5	118604387	118735383	1	protein_coding	tumor necrosis factor, alpha-induced protein 8 [Source:HGNC Symbol;Acc:17260]
408	ZNF577	238.54	-2.62381	0.479328	4.53535e-09	2.30255e-07	TRUE		ENSG00000161551	84765	19	52359055	52394203	-1	protein_coding	zinc finger protein 577 [Source:HGNC Symbol;Acc:28673]
712	AP001205.1	318.332	-2.6326	0.594808	9.71019e-07	2.79394e-05	TRUE		ENSG00000264991	NA	8	101720106	101720191	-1	miRNA
1998	AC093110.3	18.4099	-2.63472	0.984348	0.000666908	0.00664175	TRUE		ENSG00000238018	NA	2	54888148	54889929	-1	antisense
2193	SVILP1	18.2447	-2.64383	1.05566	0.00109786	0.0099373	TRUE		ENSG00000234814	645954	10	30960495	31006195	1	pseudogene	supervillin pseudogene 1 [Source:HGNC Symbol;Acc:44959]
806	MIR378I	73.0338	-2.64698	0.628469	2.73751e-06	6.96451e-05	TRUE		ENSG00000263463	100616259	22	42319226	42319301	-1	miRNA	microRNA 378i [Source:HGNC Symbol;Acc:41620]
319	CSGALNACT1	2986.75	-2.64813	0.442943	2.31429e-10	1.50633e-08	TRUE		ENSG00000147408	55790	8	19261672	19615540	-1	protein_coding	chondroitin sulfate N-acetylgalactosaminyltransferase 1 [Source:HGNC Symbol;Acc:24290]
1110	ZNF665	55.3047	-2.65669	0.719933	2.1506e-05	0.000397836	TRUE		ENSG00000197497	79788	19	53662466	53696639	-1	protein_coding	zinc finger protein 665 [Source:HGNC Symbol;Acc:25885]
954	EEF1A1P19	139.756	-2.65872	0.680529	9.19945e-06	0.000197529	TRUE		ENSG00000249855	NA	5	43495175	43496556	-1	pseudogene	eukaryotic translation elongation factor 1 alpha 1 pseudogene 19 [Source:HGNC Symbol;Acc:37892]
1478	TIAM1	770.359	-2.6639	0.854993	0.000137684	0.001869	TRUE		ENSG00000156299	7074	21	32490734	32932290	-1	protein_coding	T-cell lymphoma invasion and metastasis 1 [Source:HGNC Symbol;Acc:11805]
2124	PLLP	18.3368	-2.66918	1.03664	0.000913764	0.00853469	TRUE		ENSG00000102934	51090	16	57290004	57318599	-1	protein_coding	plasmolipin [Source:HGNC Symbol;Acc:18553]
728	TRPC1	77.5835	-2.69473	0.611954	1.17079e-06	3.29407e-05	TRUE		ENSG00000144935	7220	3	142442916	142526730	1	protein_coding	transient receptor potential cation channel, subfamily C, member 1 [Source:HGNC Symbol;Acc:12333]
224	IL7R	10792	-2.69894	0.404671	2.60429e-12	2.44846e-10	TRUE		ENSG00000168685	3575	5	35852797	35879705	1	protein_coding	interleukin 7 receptor [Source:HGNC Symbol;Acc:6024]
157	ID3	358.444	-2.6997	0.371723	3.9634e-14	5.2952e-12	TRUE		ENSG00000117318	3399	1	23884409	23886285	-1	protein_coding	inhibitor of DNA binding 3, dominant negative helix-loop-helix protein [Source:HGNC Symbol;Acc:5362]
2111	AC018892.9	22.3631	-2.70383	1.05028	0.000895017	0.00841118	TRUE		ENSG00000188383	NA	2	97746835	97748986	1	pseudogene
815	GEM	132.327	-2.71202	0.652119	2.87484e-06	7.22537e-05	TRUE		ENSG00000164949	2669	8	95261481	95274578	-1	protein_coding	GTP binding protein overexpressed in skeletal muscle [Source:HGNC Symbol;Acc:4234]
1771	AE000661.37	28.2352	-2.71238	0.943541	0.00036157	0.00406918	TRUE		ENSG00000251002	101929735	14	22849083	22951948	-1	processed_transcript
2344	ACE	18.9937	-2.71666	1.24817	0.0014865	0.012592	TRUE		ENSG00000159640	1636	17	61554422	61599205	1	protein_coding	angiotensin I converting enzyme [Source:HGNC Symbol;Acc:2707]
2170	TRAJ55	18.6794	-2.71965	1.11402	0.00104625	0.00957255	TRUE		ENSG00000250688	NA	14	22950686	22950742	1	TR_J_pseudogene	T cell receptor alpha joining 55 (pseudogene) [Source:HGNC Symbol;Acc:12087]
1614	DFNB59	57.3527	-2.73199	0.910991	0.000227016	0.00281411	TRUE		ENSG00000204311	494513	2	179316163	179326117	1	protein_coding	deafness, autosomal recessive 59 [Source:HGNC Symbol;Acc:29502]
938	RNF157	766.766	-2.73391	0.704116	8.25596e-06	0.000180149	TRUE		ENSG00000141576	114804	17	74138534	74236454	-1	protein_coding	ring finger protein 157 [Source:HGNC Symbol;Acc:29402]
2791	LINC00511	13.626	-2.73455	1.41809	0.00330639	0.0232926	TRUE		ENSG00000227036	100499467	17	70319264	70636611	-1	lincRNA	long intergenic non-protein coding RNA 511 [Source:HGNC Symbol;Acc:43564]
1920	AFF3	64.6251	-2.73528	1.04605	0.000546908	0.0056654	TRUE		ENSG00000144218	3899	2	100162323	100759201	-1	protein_coding	AF4/FMR2 family, member 3 [Source:HGNC Symbol;Acc:6473]
3536	PIFO	8.56219	-2.73992	1.91768	0.00821688	0.0452344	TRUE		ENSG00000173947	128344	1	111888910	111895635	1	protein_coding	primary cilia formation [Source:HGNC Symbol;Acc:27009]
1050	CXCR5	89.0885	-2.75007	0.730308	1.59834e-05	0.000312366	TRUE		ENSG00000160683	643	11	118754475	118768508	1	protein_coding	chemokine (C-X-C motif) receptor 5 [Source:HGNC Symbol;Acc:1060]
1350	ACER1	53.7092	-2.75199	0.825979	7.82555e-05	0.00117234	TRUE		ENSG00000167769	125981	19	6306153	6333640	-1	protein_coding	alkaline ceramidase 1 [Source:HGNC Symbol;Acc:18356]
1880	SEMA6A	112.396	-2.75632	1.02502	0.000489154	0.0051785	TRUE		ENSG00000092421	57556	5	115779312	115910630	-1	protein_coding	sema domain, transmembrane domain (TM), and cytoplasmic domain, (semaphorin) 6A [Source:HGNC Symbol;Acc:10738]
771	PLCL1	357.411	-2.75711	0.649344	1.86292e-06	4.95462e-05	TRUE		ENSG00000115896	5334	2	198669426	199437305	1	protein_coding	phospholipase C-like 1 [Source:HGNC Symbol;Acc:9063]
500	DISC1	157.441	-2.75757	0.547139	3.66078e-08	1.51511e-06	TRUE		ENSG00000162946	27185	1	231762561	232177018	1	protein_coding	disrupted in schizophrenia 1 [Source:HGNC Symbol;Acc:2888]
364	TRAT1	3112.88	-2.76261	0.485089	1.17398e-09	6.73888e-08	TRUE		ENSG00000163519	50852	3	108541545	108573852	1	protein_coding	T cell receptor associated transmembrane adaptor 1 [Source:HGNC Symbol;Acc:30698]
1990	ZNF492	39.4507	-2.77252	1.074	0.00065693	0.00657736	TRUE		ENSG00000229676	57615	19	22817126	22850472	1	protein_coding	zinc finger protein 492 [Source:HGNC Symbol;Acc:23707]
171	AGPAT5	713.779	-2.77573	0.386349	6.90611e-14	8.52848e-12	TRUE		ENSG00000155189	55326	8	6565878	6617184	1	protein_coding	1-acylglycerol-3-phosphate O-acyltransferase 5 [Source:HGNC Symbol;Acc:20886]
1483	HAPLN3	854.809	-2.77591	0.900788	0.000139715	0.00189207	TRUE		ENSG00000140511	145864	15	89420519	89438857	-1	protein_coding	hyaluronan and proteoglycan link protein 3 [Source:HGNC Symbol;Acc:21446]
177	ZNF518B	810.54	-2.78173	0.389249	9.53756e-14	1.14081e-11	TRUE		ENSG00000178163	85460	4	10441498	10459034	-1	protein_coding	zinc finger protein 518B [Source:HGNC Symbol;Acc:29365]
964	TMEM25	271.499	-2.79238	0.722409	9.6508e-06	0.000205403	TRUE		ENSG00000149582	84866	11	118401756	118417995	1	protein_coding	transmembrane protein 25 [Source:HGNC Symbol;Acc:25890]
658	MYC	1532.4	-2.79911	0.619151	5.16721e-07	1.60394e-05	TRUE		ENSG00000136997	4609	8	128747680	128753674	1	protein_coding	v-myc avian myelocytomatosis viral oncogene homolog [Source:HGNC Symbol;Acc:7553]
1293	SLC22A23	140.137	-2.80697	0.834625	6.34324e-05	0.000991907	TRUE		ENSG00000137266	63027	6	3269196	3457256	-1	protein_coding	solute carrier family 22, member 23 [Source:HGNC Symbol;Acc:21106]
1105	FBLN5	62.8986	-2.80756	0.763006	2.11809e-05	0.000393414	TRUE		ENSG00000140092	10516	14	92335756	92414331	-1	protein_coding	fibulin 5 [Source:HGNC Symbol;Acc:3602]
1133	EPHX2	547.631	-2.8101	0.783309	2.41794e-05	0.000437374	TRUE		ENSG00000120915	2053	8	27348296	27403081	1	protein_coding	epoxide hydrolase 2, cytoplasmic [Source:HGNC Symbol;Acc:3402]
2384	ZNF839P1	43.204	-2.81459	1.26694	0.00162223	0.0135064	TRUE		ENSG00000217896	NA	Y	21147061	21148284	1	pseudogene	zinc finger protein 839 pseudogene 1 [Source:HGNC Symbol;Acc:38455]
448	TAF4B	631.234	-2.81493	0.53378	1.21969e-08	5.67518e-07	TRUE		ENSG00000141384	6875	18	23805900	23971649	1	protein_coding	TAF4b RNA polymerase II, TATA box binding protein (TBP)-associated factor, 105kDa [Source:HGNC Symbol;Acc:11538]
461	FAM174B	144.725	-2.81941	0.538599	1.65333e-08	7.39176e-07	TRUE		ENSG00000185442	400451	15	93160673	93353114	-1	protein_coding	family with sequence similarity 174, member B [Source:HGNC Symbol;Acc:34339]
899	RN7SKP110	81.4598	-2.82442	0.704313	6.34769e-06	0.000144586	TRUE		ENSG00000222078	NA	6	90710941	90711225	-1	misc_RNA	RNA, 7SK small nuclear pseudogene 110 [Source:HGNC Symbol;Acc:45834]
1218	EXPH5	285.055	-2.82514	0.815661	4.1845e-05	0.000694979	TRUE		ENSG00000110723	23086	11	108376158	108464465	-1	protein_coding	exophilin 5 [Source:HGNC Symbol;Acc:30578]
1267	TRAV27	54.6804	-2.83037	0.853753	5.42777e-05	0.000866683	TRUE		ENSG00000211809	NA	14	22615949	22616587	1	TR_V_gene	T cell receptor alpha variable 27 [Source:HGNC Symbol;Acc:12125]
2082	METTL15P1	20.3601	-2.83048	1.12555	0.000836454	0.00797103	TRUE		ENSG00000174912	NA	3	156431673	156432717	-1	pseudogene	methyltransferase like 15 pseudogene 1 [Source:HGNC Symbol;Acc:31926]
1630	DHX9P1	27.2491	-2.83149	0.940358	0.0002408	0.00295451	TRUE		ENSG00000228002	NA	13	77559003	77562078	1	pseudogene	DEAH (Asp-Glu-Ala-His) box polypeptide 9 pseudogene 1 [Source:HGNC Symbol;Acc:2751]
2102	EEF1A1P14	38.9295	-2.84456	1.14145	0.000872166	0.00823028	TRUE		ENSG00000233057	NA	1	194158097	194159472	1	pseudogene	eukaryotic translation elongation factor 1 alpha 1 pseudogene 14 [Source:HGNC Symbol;Acc:3197]
1798	TRAJ46	21.6341	-2.86134	1.00268	0.000392573	0.00435375	TRUE		ENSG00000211843	NA	14	22962389	22962451	1	TR_J_gene	T cell receptor alpha joining 46 [Source:HGNC Symbol;Acc:12077]
1536	CEACAM1	29.0669	-2.86423	0.969969	0.000175496	0.00228847	TRUE		ENSG00000079385	634	19	43011456	43065386	-1	protein_coding	carcinoembryonic antigen-related cell adhesion molecule 1 (biliary glycoprotein) [Source:HGNC Symbol;Acc:1814]
2169	SLC44A5	25.8131	-2.87293	1.17782	0.00104215	0.00953883	TRUE		ENSG00000137968	204962	1	75667816	76076801	-1	protein_coding	solute carrier family 44, member 5 [Source:HGNC Symbol;Acc:28524]
2670	ATP13A4	16.8661	-2.87654	1.41445	0.00273957	0.0202485	TRUE		ENSG00000127249	84239	3	193119866	193310900	-1	protein_coding	ATPase type 13A4 [Source:HGNC Symbol;Acc:25422]
181	SETD7	722.468	-2.87755	0.405901	1.22924e-13	1.44017e-11	TRUE		ENSG00000145391	80854	4	140417095	140527853	-1	protein_coding	SET domain containing (lysine methyltransferase) 7 [Source:HGNC Symbol;Acc:30412]
137	HABP4	619.631	-2.87766	0.384926	6.73161e-15	1.03215e-12	TRUE		ENSG00000130956	22927	9	99212483	99253618	1	protein_coding	hyaluronan binding protein 4 [Source:HGNC Symbol;Acc:17062]
762	EEF1A1P12	158.915	-2.87904	0.671235	1.69719e-06	4.5724e-05	TRUE		ENSG00000214199	NA	2	107313787	107315132	-1	pseudogene	eukaryotic translation elongation factor 1 alpha 1 pseudogene 12 [Source:HGNC Symbol;Acc:3195]
2338	NMNAT3	20.2238	-2.87953	1.24213	0.00146022	0.0124015	TRUE		ENSG00000163864	349565	3	139279022	139396859	-1	protein_coding	nicotinamide nucleotide adenylyltransferase 3 [Source:HGNC Symbol;Acc:20989]
388	ZNF165	340.436	-2.88024	0.518218	2.7647e-09	1.47921e-07	TRUE		ENSG00000197279	7718	6	28048753	28057341	1	protein_coding	zinc finger protein 165 [Source:HGNC Symbol;Acc:12953]
435	ZNF140	217.135	-2.89068	0.541916	9.32341e-09	4.45612e-07	TRUE		ENSG00000196387	7699	12	133656424	133684130	1	protein_coding	zinc finger protein 140 [Source:HGNC Symbol;Acc:12925]
1407	TSPAN18	241.623	-2.89783	0.921667	0.000101882	0.00146099	TRUE		ENSG00000157570	90139	11	44748015	44953972	1	protein_coding	tetraspanin 18 [Source:HGNC Symbol;Acc:20660]
459	SDR42E1	82.8952	-2.90085	0.55636	1.4833e-08	6.6839e-07	TRUE		ENSG00000184860	93517	16	82031221	82045093	-1	protein_coding	short chain dehydrogenase/reductase family 42E, member 1 [Source:HGNC Symbol;Acc:29834]
73	SC5D	2783.78	-2.90496	0.331534	1.87914e-19	5.64879e-17	TRUE		ENSG00000109929	6309	11	121163162	121179403	1	protein_coding	sterol-C5-desaturase [Source:HGNC Symbol;Acc:10547]
405	TNFRSF25	657.439	-2.91891	0.535974	4.22078e-09	2.14908e-07	TRUE		ENSG00000215788	8718	1	6521211	6526255	-1	protein_coding	tumor necrosis factor receptor superfamily, member 25 [Source:HGNC Symbol;Acc:11910]
614	ZBTB16	291.317	-2.92097	0.626885	2.4695e-07	8.27247e-06	TRUE		ENSG00000109906	7704	11	113930315	114121398	1	protein_coding	zinc finger and BTB domain containing 16 [Source:HGNC Symbol;Acc:12930]
295	ZNF274	3586.17	-2.92205	0.477479	8.50906e-11	6.01851e-09	TRUE		ENSG00000171606	10782	19	58694396	58724928	1	protein_coding	zinc finger protein 274 [Source:HGNC Symbol;Acc:13068]
1642	MIR4458HG	54.6907	-2.92912	1.0269	0.000247239	0.00301088	TRUE		ENSG00000247516	100616142	5	8450856	8463208	1	lincRNA	MIR4458 host gene (non-protein coding) [Source:HGNC Symbol;Acc:49008]
2094	KCTD3	21.8594	-2.9438	1.21541	0.000855056	0.00810245	TRUE		ENSG00000136636	51133	1	215740735	215795149	1	protein_coding	potassium channel tetramerization domain containing 3 [Source:HGNC Symbol;Acc:21305]
3451	KLHL31	7.31197	-2.94484	2.05116	0.00755303	0.0426314	TRUE		ENSG00000124743	401265	6	53512699	53530506	-1	protein_coding	kelch-like family member 31 [Source:HGNC Symbol;Acc:21353]
457	OBSCN	225.851	-2.94611	0.562309	1.40769e-08	6.38096e-07	TRUE		ENSG00000154358	84033	1	228395831	228566577	1	protein_coding	obscurin, cytoskeletal calmodulin and titin-interacting RhoGEF [Source:HGNC Symbol;Acc:15719]
174	FAIM3	1138.3	-2.94795	0.413247	8.68827e-14	1.05581e-11	TRUE		ENSG00000162894	9214	1	207077731	207096592	-1	protein_coding	Fas apoptotic inhibitory molecule 3 [Source:HGNC Symbol;Acc:14315]
2121	ZNF705E	17.5848	-2.94899	1.15516	0.000908054	0.00849177	TRUE		ENSG00000214534	NA	11	71525091	71532594	-1	pseudogene	zinc finger protein 705E [Source:HGNC Symbol;Acc:33203]
1216	OCM	95.1452	-2.95313	0.84847	4.15069e-05	0.000690652	TRUE		ENSG00000122543	654231	7	5919458	5925993	1	protein_coding	oncomodulin [Source:HGNC Symbol;Acc:8105]
1482	AC004837.5	169.591	-2.96377	0.95956	0.000139272	0.0018872	TRUE		ENSG00000228554	NA	7	39739940	39742895	-1	antisense
1215	LRRC16A	217.934	-2.96761	0.873366	4.12391e-05	0.000686698	TRUE		ENSG00000079691	55604	6	25279306	25620758	1	protein_coding	leucine rich repeat containing 16A [Source:HGNC Symbol;Acc:21581]
1014	PCSK5	264.822	-2.97537	0.799863	1.3271e-05	0.000268309	TRUE		ENSG00000099139	5125	9	78505560	78977255	1	protein_coding	proprotein convertase subtilisin/kexin type 5 [Source:HGNC Symbol;Acc:8747]
3003	EEF1A1P8	10.9235	-2.97794	1.65385	0.00443646	0.0290001	TRUE		ENSG00000223529	NA	3	183744157	183745544	-1	pseudogene	eukaryotic translation elongation factor 1 alpha 1 pseudogene 8 [Source:HGNC Symbol;Acc:3203]
2603	KRT18P34	15.9383	-2.97921	1.42736	0.00242674	0.0184313	TRUE		ENSG00000244515	NA	3	156880452	156881721	-1	pseudogene	keratin 18 pseudogene 34 [Source:HGNC Symbol;Acc:33403]
1006	AXIN2	281.746	-2.97958	0.790677	1.2515e-05	0.000254828	TRUE		ENSG00000168646	8313	17	63524681	63557765	-1	protein_coding	axin 2 [Source:HGNC Symbol;Acc:904]
350	IL24	326.957	-2.98277	0.520323	7.02685e-10	4.18061e-08	TRUE		ENSG00000162892	11009	1	207070788	207077484	1	protein_coding	interleukin 24 [Source:HGNC Symbol;Acc:11346]
640	CNN3	74.7914	-2.98419	0.647052	4.13923e-07	1.32295e-05	TRUE		ENSG00000117519	1266	1	95362507	95392834	-1	protein_coding	calponin 3, acidic [Source:HGNC Symbol;Acc:2157]
754	ZNF891	212.472	-2.98688	0.695339	1.53219e-06	4.17217e-05	TRUE		ENSG00000214029	101060200	12	133694740	133707059	-1	protein_coding	zinc finger protein 891 [Source:HGNC Symbol;Acc:38709]
2587	EEF1A1P16	18.3073	-2.99515	1.44687	0.00237225	0.018132	TRUE		ENSG00000213235	NA	12	17143604	17145017	1	pseudogene	eukaryotic translation elongation factor 1 alpha 1 pseudogene 16 [Source:HGNC Symbol;Acc:37889]
709	FOXP3	72.6341	-3.00114	0.676625	9.55142e-07	2.76128e-05	TRUE		ENSG00000049768	50943	X	49106897	49121288	-1	protein_coding	forkhead box P3 [Source:HGNC Symbol;Acc:6106]
3423	AL162458.1	6.19138	-3.00996	2.51051	0.00735872	0.0418994	TRUE		ENSG00000203346	NA	20	44644111	44644231	1	pseudogene
3213	ESPN	8.36456	-3.01369	1.96141	0.00578621	0.0351933	TRUE		ENSG00000187017	83715	1	6484848	6521430	1	protein_coding	espin [Source:HGNC Symbol;Acc:13281]
2361	AC005237.4	16.3221	-3.01945	1.31474	0.00152465	0.0128248	TRUE		ENSG00000225521	NA	2	241955016	242003533	-1	antisense
2086	PRKG2	12.8945	-3.02443	1.20048	0.000846533	0.00805116	TRUE		ENSG00000138669	5593	4	82009837	82136218	-1	protein_coding	protein kinase, cGMP-dependent, type II [Source:HGNC Symbol;Acc:9416]
576	RPS6KL1	320.083	-3.02454	0.629495	1.1948e-07	4.27844e-06	TRUE		ENSG00000198208	83694	14	75370657	75390099	-1	protein_coding	ribosomal protein S6 kinase-like 1 [Source:HGNC Symbol;Acc:20222]
1600	PKIA	49.5345	-3.03513	1.07966	0.000216862	0.00271366	TRUE		ENSG00000171033	5569	8	79428374	79517502	1	protein_coding	protein kinase (cAMP-dependent, catalytic) inhibitor alpha [Source:HGNC Symbol;Acc:9017]
1985	RAB25	31.1255	-3.03748	1.16364	0.000656037	0.00657649	TRUE		ENSG00000132698	57111	1	156030951	156040295	1	protein_coding	RAB25, member RAS oncogene family [Source:HGNC Symbol;Acc:18238]
98	KLF7	2201.95	-3.03913	0.375276	4.75646e-17	1.04487e-14	TRUE		ENSG00000118263	8609	2	207938861	208031991	-1	protein_coding	Kruppel-like factor 7 (ubiquitous) [Source:HGNC Symbol;Acc:6350]
2797	CUX2	11.1489	-3.04074	1.8946	0.00334547	0.0235027	TRUE		ENSG00000111249	23316	12	111471828	111788358	1	protein_coding	cut-like homeobox 2 [Source:HGNC Symbol;Acc:19347]
277	MBOAT4	426.381	-3.04739	0.488043	4.26591e-11	3.20589e-09	TRUE		ENSG00000177669	619373	8	29989340	30002202	-1	protein_coding	membrane bound O-acyltransferase domain containing 4 [Source:HGNC Symbol;Acc:32311]
1644	PDE9A	134.1	-3.04982	1.05634	0.000247526	0.00301117	TRUE		ENSG00000160191	5152	21	44073746	44195619	1	protein_coding	phosphodiesterase 9A [Source:HGNC Symbol;Acc:8795]
173	ZNF10	877.289	-3.05211	0.427159	8.63798e-14	1.05531e-11	TRUE		ENSG00000256223	7556	12	133707161	133736051	1	protein_coding	zinc finger protein 10 [Source:HGNC Symbol;Acc:12879]
292	KLHL3	492.545	-3.07353	0.500453	7.63987e-11	5.44316e-09	TRUE		ENSG00000146021	26249	5	136953189	137071779	-1	protein_coding	kelch-like family member 3 [Source:HGNC Symbol;Acc:6354]
3367	AC110926.4	8.17701	-3.08329	2.13072	0.00674932	0.0391855	TRUE		ENSG00000226789	NA	2	128004834	128007658	1	pseudogene
374	TNFSF8	2910.61	-3.08726	0.552001	1.76521e-09	9.83609e-08	TRUE		ENSG00000106952	944	9	117656003	117692697	-1	protein_coding	tumor necrosis factor (ligand) superfamily, member 8 [Source:HGNC Symbol;Acc:11938]
2468	DISP1	14.8791	-3.10523	1.45363	0.00193264	0.0154837	TRUE		ENSG00000154309	84976	1	222988406	223179337	1	protein_coding	dispatched homolog 1 (Drosophila) [Source:HGNC Symbol;Acc:19711]
2478	DKK4	11.3928	-3.12974	1.41586	0.00196433	0.0156748	TRUE		ENSG00000104371	27121	8	42231586	42234750	-1	protein_coding	dickkopf WNT signaling pathway inhibitor 4 [Source:HGNC Symbol;Acc:2894]
915	RFESD	46.3952	-3.13372	0.794336	6.90911e-06	0.000154595	TRUE		ENSG00000175449	317671	5	94982458	95020477	1	protein_coding	Rieske (Fe-S) domain containing [Source:HGNC Symbol;Acc:29587]
596	SLC4A5	53.093	-3.13618	0.6532	1.75457e-07	6.09194e-06	TRUE		ENSG00000188687	57835	2	74443369	74570541	-1	protein_coding	solute carrier family 4 (sodium bicarbonate cotransporter), member 5 [Source:HGNC Symbol;Acc:18168]
818	PAK3	39.5606	-3.13901	0.761386	3.00475e-06	7.52703e-05	TRUE		ENSG00000077264	5063	X	110187513	110470589	1	protein_coding	p21 protein (Cdc42/Rac)-activated kinase 3 [Source:HGNC Symbol;Acc:8592]
1437	MICU3	26.7408	-3.14142	1.03308	0.000113756	0.00159244	TRUE		ENSG00000155970	286097	8	16884747	16980153	1	protein_coding	mitochondrial calcium uptake family, member 3 [Source:HGNC Symbol;Acc:27820]
495	GPRASP1	1355.48	-3.18795	0.631153	3.38985e-08	1.4184e-06	TRUE		ENSG00000198932	9737	X	101906294	101914011	1	protein_coding	G protein-coupled receptor associated sorting protein 1 [Source:HGNC Symbol;Acc:24834]
726	PLAT	129.115	-3.19733	0.732383	1.15301e-06	3.25608e-05	TRUE		ENSG00000104368	5327	8	42032236	42065242	-1	protein_coding	plasminogen activator, tissue [Source:HGNC Symbol;Acc:9051]
190	SERINC5	1196.11	-3.21811	0.464224	3.64846e-13	4.04625e-11	TRUE		ENSG00000164300	256987	5	79407050	79551898	-1	protein_coding	serine incorporator 5 [Source:HGNC Symbol;Acc:18825]
3121	RN7SL180P	8.12567	-3.23813	1.94143	0.00510028	0.0320376	TRUE		ENSG00000242860	NA	1	62538120	62538411	1	misc_RNA	RNA, 7SL, cytoplasmic 180, pseudogene [Source:HGNC Symbol;Acc:46196]
317	FHL1	254.306	-3.2398	0.548709	2.26271e-10	1.4812e-08	TRUE		ENSG00000022267	2273	X	135229559	135293518	1	protein_coding	four and a half LIM domains 1 [Source:HGNC Symbol;Acc:3702]
1378	TTC28	25.7046	-3.24526	1.00362	8.80553e-05	0.00129289	TRUE		ENSG00000100154	23331	22	28374004	29075853	-1	protein_coding	tetratricopeptide repeat domain 28 [Source:HGNC Symbol;Acc:29179]
966	GRAP	77.3608	-3.24805	0.842434	9.73971e-06	0.000206797	TRUE		ENSG00000154016	10750	17	18923986	18950950	-1	protein_coding	GRB2-related adaptor protein [Source:HGNC Symbol;Acc:4562]
3250	WNK3	6.98233	-3.2495	2.50063	0.00598918	0.0359926	TRUE		ENSG00000196632	65267	X	54219256	54385075	-1	protein_coding	WNK lysine deficient protein kinase 3 [Source:HGNC Symbol;Acc:14543]
686	ANK3	2185.38	-3.25602	0.740572	7.60937e-07	2.2695e-05	TRUE		ENSG00000151150	288	10	61786056	62493248	-1	protein_coding	ankyrin 3, node of Ranvier (ankyrin G) [Source:HGNC Symbol;Acc:494]
1148	FST	91.8259	-3.26247	0.933139	2.63829e-05	0.000470527	TRUE		ENSG00000134363	10468	5	52776239	52782964	1	protein_coding	follistatin [Source:HGNC Symbol;Acc:3971]
2847	TDRD12	10.4918	-3.27944	1.73897	0.00361095	0.0248931	TRUE		ENSG00000173809	91646	19	33210659	33320483	1	protein_coding	tudor domain containing 12 [Source:HGNC Symbol;Acc:25044]
1685	AKR1C1	38.2752	-3.28284	1.1685	0.00028142	0.0033278	TRUE		ENSG00000187134	1645	10	4934796	5025475	1	protein_coding	aldo-keto reductase family 1, member C1 [Source:HGNC Symbol;Acc:384]
777	CCDC141	1022.79	-3.29131	0.788055	1.97985e-06	5.22305e-05	TRUE		ENSG00000163492	285025	2	179694484	179914813	-1	protein_coding	coiled-coil domain containing 141 [Source:HGNC Symbol;Acc:26821]
308	PTK2	446.578	-3.29222	0.549628	1.59518e-10	1.07821e-08	TRUE		ENSG00000169398	5747	8	141667999	142012315	-1	protein_coding	protein tyrosine kinase 2 [Source:HGNC Symbol;Acc:9611]
3331	AC002331.1	6.03409	-3.29339	2.35005	0.00653594	0.0383363	TRUE		ENSG00000236481	NA	16	26596076	26606134	-1	lincRNA
2663	SNTG2	12.9752	-3.30188	1.6419	0.00270369	0.0200352	TRUE		ENSG00000172554	54221	2	946554	1371385	1	protein_coding	syntrophin, gamma 2 [Source:HGNC Symbol;Acc:13741]
178	LTB	460.246	-3.30408	0.466118	9.88644e-14	1.17638e-11	TRUE		ENSG00000204487	4050	HSCHR6_MHC_COX	31535744	31537711	-1	protein_coding	lymphotoxin beta (TNF superfamily, member 3) [Source:HGNC Symbol;Acc:6711]
328	SH3YL1	846.721	-3.31083	0.560755	2.88795e-10	1.83272e-08	TRUE		ENSG00000035115	26751	2	217730	266398	-1	protein_coding	SH3 and SYLF domain containing 1 [Source:HGNC Symbol;Acc:29546]
790	ALDH5A1	122.805	-3.32299	0.791916	2.28924e-06	5.9297e-05	TRUE		ENSG00000112294	7915	6	24495080	24537435	1	protein_coding	aldehyde dehydrogenase 5 family, member A1 [Source:HGNC Symbol;Acc:408]
622	AC022182.1	50.9458	-3.32566	0.711412	2.93677e-07	9.68158e-06	TRUE		ENSG00000254777	NA	8	61822612	61879116	1	lincRNA
1418	FBXL16	24.6074	-3.32878	1.03083	0.000105298	0.00149884	TRUE		ENSG00000127585	146330	16	742500	755829	-1	protein_coding	F-box and leucine-rich repeat protein 16 [Source:HGNC Symbol;Acc:14150]
1212	SPTLC1P1	23.4189	-3.33315	0.957833	3.96428e-05	0.000661563	TRUE		ENSG00000230397	NA	10	31649884	31650144	1	pseudogene	serine palmitoyltransferase, long chain base subunit 1 pseudogene 1 [Source:HGNC Symbol;Acc:39668]
136	ICOS	2552.17	-3.34102	0.447721	6.47369e-15	9.99311e-13	TRUE		ENSG00000163600	29851	2	204801471	204826300	1	protein_coding	inducible T-cell co-stimulator [Source:HGNC Symbol;Acc:5351]
454	IL23A	557.061	-3.345	0.640172	1.35853e-08	6.2074e-07	TRUE		ENSG00000110944	51561	12	56732663	56734193	1	protein_coding	interleukin 23, alpha subunit p19 [Source:HGNC Symbol;Acc:15488]
25	PASK	3774.93	-3.35108	0.313859	1.10138e-27	9.67772e-25	TRUE	PASK	ENSG00000115687	23178	2	242045514	242089679	-1	protein_coding	PAS domain containing serine/threonine kinase [Source:HGNC Symbol;Acc:17270]
386	TRABD2A	2981.99	-3.35508	0.60819	2.56331e-09	1.38116e-07	TRUE		ENSG00000186854	129293	2	85048774	85134132	-1	protein_coding	TraB domain containing 2A [Source:HGNC Symbol;Acc:27013]
569	DNAH6	51.1304	-3.35868	0.686681	1.0665e-07	3.86137e-06	TRUE		ENSG00000115423	1768	2	84743579	85046713	1	protein_coding	dynein, axonemal, heavy chain 6 [Source:HGNC Symbol;Acc:2951]
337	GIMAP8	168.016	-3.36032	0.575928	4.92194e-10	3.0391e-08	TRUE		ENSG00000171115	155038	7	150147718	150176480	1	protein_coding	GTPase, IMAP family member 8 [Source:HGNC Symbol;Acc:21792]
203	TLDC2	179.066	-3.36092	0.490262	7.39887e-13	7.68339e-11	TRUE		ENSG00000101342	140711	20	35504524	35522638	1	protein_coding	TBC/LysM-associated domain containing 2 [Source:HGNC Symbol;Acc:16112]
1923	CDH3	14.2504	-3.36098	1.2351	0.00055011	0.00568937	TRUE		ENSG00000062038	1001	16	68670092	68756519	1	protein_coding	cadherin 3, type 1, P-cadherin (placental) [Source:HGNC Symbol;Acc:1762]
211	NEDD4L	274.058	-3.37893	0.505325	1.60221e-12	1.59843e-10	TRUE		ENSG00000049759	23327	18	55711599	56068772	1	protein_coding	neural precursor cell expressed, developmentally down-regulated 4-like, E3 ubiquitin protein ligase [Source:HGNC Symbol;Acc:7728]
3202	APOD	9.83841	-3.39785	3.18719	0.00570743	0.0348362	TRUE		ENSG00000189058	347	3	195295573	195311076	-1	protein_coding	apolipoprotein D [Source:HGNC Symbol;Acc:612]
113	ZEB1	9720.09	-3.39874	0.438009	6.74386e-16	1.27331e-13	TRUE		ENSG00000148516	100996668	10	31607424	31818742	1	protein_coding	zinc finger E-box binding homeobox 1 [Source:HGNC Symbol;Acc:11642]
3051	FSIP2	6.63885	-3.40346	2.22394	0.00466887	0.030038	TRUE		ENSG00000188738	401024	2	186603355	186698017	1	protein_coding	fibrous sheath interacting protein 2 [Source:HGNC Symbol;Acc:21675]
1020	GCSAM	97.5548	-3.41676	0.920603	1.38302e-05	0.000277893	TRUE		ENSG00000174500	257144	3	111839688	111852152	-1	protein_coding	germinal center-associated, signaling and motility [Source:HGNC Symbol;Acc:20253]
3149	AC135983.2	8.39032	-3.42872	2.6978	0.00536278	0.0333473	TRUE		ENSG00000268759	101060588	15	32774822	32780287	1	protein_coding	Protein LOC100996413 [Source:UniProtKB/TrEMBL;Acc:M0R198]
828	SULT1B1	40.108	-3.43857	0.830161	3.24263e-06	8.02611e-05	TRUE		ENSG00000173597	27284	4	70586880	70653679	-1	protein_coding	sulfotransferase family, cytosolic, 1B, member 1 [Source:HGNC Symbol;Acc:17845]
1029	ABCG2	41.5804	-3.47846	0.919869	1.47245e-05	0.000293303	TRUE		ENSG00000118777	9429	4	89011416	89152474	-1	protein_coding	ATP-binding cassette, sub-family G (WHITE), member 2 [Source:HGNC Symbol;Acc:74]
699	MEGF6	109.613	-3.47874	0.802354	9.03092e-07	2.63837e-05	TRUE		ENSG00000162591	1953	1	3406484	3528059	-1	protein_coding	multiple EGF-like-domains 6 [Source:HGNC Symbol;Acc:3232]
752	ZC4H2	206.928	-3.48442	0.823906	1.52227e-06	4.15506e-05	TRUE		ENSG00000126970	55906	X	64136250	64254593	-1	protein_coding	zinc finger, C4H2 domain containing [Source:HGNC Symbol;Acc:24931]
302	HPCAL4	119.561	-3.48813	0.56973	1.0826e-10	7.49489e-09	TRUE		ENSG00000116983	51440	1	40144320	40157361	-1	protein_coding	hippocalcin like 4 [Source:HGNC Symbol;Acc:18212]
234	INADL	2883.9	-3.5072	0.534765	4.13392e-12	3.73294e-10	TRUE		ENSG00000132849	10207	1	62208149	62629592	1	protein_coding	InaD-like (Drosophila) [Source:HGNC Symbol;Acc:28881]
1440	PTGR1	17.9429	-3.50852	1.09237	0.000115187	0.00160755	TRUE		ENSG00000106853	22949	9	114312002	114362135	-1	protein_coding	prostaglandin reductase 1 [Source:HGNC Symbol;Acc:18429]
322	INPP4B	2403.3	-3.50969	0.594454	2.48472e-10	1.60356e-08	TRUE		ENSG00000109452	8821	4	142944313	143768585	-1	protein_coding	inositol polyphosphate-4-phosphatase, type II, 105kDa [Source:HGNC Symbol;Acc:6075]
593	MCAM	264.65	-3.51626	0.744832	1.70298e-07	5.93989e-06	TRUE		ENSG00000076706	102465453	11	119179241	119192231	-1	protein_coding	melanoma cell adhesion molecule [Source:HGNC Symbol;Acc:6934]
1926	AC008063.2	14.4543	-3.53203	1.41421	0.000553557	0.00571726	TRUE		ENSG00000230918	NA	2	162929766	162931679	1	antisense
641	GCNT4	48.6707	-3.53403	0.769057	4.14038e-07	1.32295e-05	TRUE		ENSG00000176928	51301	5	74323289	74326724	-1	protein_coding	glucosaminyl (N-acetyl) transferase 4, core 2 [Source:HGNC Symbol;Acc:17973]
105	PVT1	984.09	-3.53464	0.446451	1.69296e-16	3.45334e-14	TRUE		ENSG00000249859	100302185	8	128806779	129113499	1	processed_transcript	Pvt1 oncogene (non-protein coding) [Source:HGNC Symbol;Acc:9709]
2377	SGK2	11.0316	-3.55267	1.53215	0.001605	0.0133971	TRUE		ENSG00000101049	10110	20	42187608	42216877	1	protein_coding	serum/glucocorticoid regulated kinase 2 [Source:HGNC Symbol;Acc:13900]
2504	ZNF462	8.04406	-3.56769	2.06996	0.0020575	0.0162523	TRUE		ENSG00000148143	58499	9	109625378	109775915	1	protein_coding	zinc finger protein 462 [Source:HGNC Symbol;Acc:21684]
3459	PBX1	4.70939	-3.5697	5.00946	0.00760948	0.0428509	TRUE		ENSG00000185630	5087	1	164524821	164868533	1	protein_coding	pre-B-cell leukemia homeobox 1 [Source:HGNC Symbol;Acc:8632]
1845	NBPF13P	28.0233	-3.57064	1.33297	0.000458009	0.00494035	TRUE		ENSG00000227242	728989	1	146490895	146596107	-1	pseudogene	neuroblastoma breakpoint family, member 13, pseudogene [Source:HGNC Symbol;Acc:31995]
542	CRIP2	239.407	-3.57109	0.736923	6.50774e-08	2.47381e-06	TRUE		ENSG00000182809	1397	14	105939299	105946499	1	protein_coding	cysteine-rich protein 2 [Source:HGNC Symbol;Acc:2361]
468	ARMCX4	345.084	-3.57966	0.694056	1.95234e-08	8.61067e-07	TRUE		ENSG00000196440	100131755	X	100673275	100788446	1	protein_coding	armadillo repeat containing, X-linked 4 [Source:HGNC Symbol;Acc:28615]
3049	FBXO15	8.94739	-3.58257	2.6422	0.00466512	0.0300308	TRUE		ENSG00000141665	201456	18	71740588	71815100	-1	protein_coding	F-box protein 15 [Source:HGNC Symbol;Acc:13617]
764	FAM134B	173.15	-3.58499	0.851341	1.75325e-06	4.70127e-05	TRUE		ENSG00000154153	54463	5	16473147	16617167	-1	protein_coding	family with sequence similarity 134, member B [Source:HGNC Symbol;Acc:25964]
554	LAMP3	55.4196	-3.59784	0.738113	7.45007e-08	2.77206e-06	TRUE		ENSG00000078081	27074	3	182840001	182881627	-1	protein_coding	lysosomal-associated membrane protein 3 [Source:HGNC Symbol;Acc:14582]
517	SUSD3	565.061	-3.60427	0.722145	4.24658e-08	1.6902e-06	TRUE		ENSG00000157303	203328	9	95820989	95847420	1	protein_coding	sushi domain containing 3 [Source:HGNC Symbol;Acc:28391]
632	PLAG1	254.685	-3.622	0.792986	3.66274e-07	1.18694e-05	TRUE		ENSG00000181690	5324	8	57073463	57123883	-1	protein_coding	pleiomorphic adenoma gene 1 [Source:HGNC Symbol;Acc:9045]
482	CYSLTR1	359.509	-3.62632	0.717759	2.48166e-08	1.06571e-06	TRUE		ENSG00000173198	10800	X	77526961	77583048	-1	protein_coding	cysteinyl leukotriene receptor 1 [Source:HGNC Symbol;Acc:17451]
1151	GP5	28.0942	-3.64162	1.0153	2.67198e-05	0.00047542	TRUE		ENSG00000178732	2814	3	194115550	194119995	-1	protein_coding	glycoprotein V (platelet) [Source:HGNC Symbol;Acc:4443]
2108	SPTLC3	12.9684	-3.64535	1.46574	0.000880224	0.00828578	TRUE		ENSG00000172296	55304	20	12989627	13147411	1	protein_coding	serine palmitoyltransferase, long chain base subunit 3 [Source:HGNC Symbol;Acc:16253]
129	CD27	577.488	-3.64869	0.486683	3.64735e-15	5.90975e-13	TRUE		ENSG00000139193	939	12	6554033	6560884	1	protein_coding	CD27 molecule [Source:HGNC Symbol;Acc:11922]
111	GSTM2	1869.45	-3.66662	0.467502	3.38636e-16	6.50124e-14	TRUE		ENSG00000213366	2946	1	110210644	110252171	1	protein_coding	glutathione S-transferase mu 2 (muscle) [Source:HGNC Symbol;Acc:4634]
153	HOOK1	296.265	-3.66829	0.503023	2.78477e-14	3.83259e-12	TRUE		ENSG00000134709	51361	1	60280458	60342050	1	protein_coding	hook microtubule-tethering protein 1 [Source:HGNC Symbol;Acc:19884]
781	ZNF347	56.203	-3.67024	0.894156	2.11982e-06	5.55026e-05	TRUE		ENSG00000197937	84671	19	53627325	53662328	-1	protein_coding	zinc finger protein 347 [Source:HGNC Symbol;Acc:16447]
498	ZNF300	60.231	-3.67702	0.736929	3.59489e-08	1.49325e-06	TRUE		ENSG00000145908	91975	5	150273954	150284545	-1	protein_coding	zinc finger protein 300 [Source:HGNC Symbol;Acc:13091]
2223	LINC00315	14.2557	-3.68878	1.58168	0.00115251	0.0102883	TRUE		ENSG00000184274	NA	21	46720160	46725172	-1	lincRNA	long intergenic non-protein coding RNA 315 [Source:HGNC Symbol;Acc:16621]
372	NGFRAP1	631.161	-3.70858	0.668321	1.60006e-09	8.95957e-08	TRUE		ENSG00000166681	27018	X	102631268	102633005	1	protein_coding	nerve growth factor receptor (TNFRSF16) associated protein 1 [Source:HGNC Symbol;Acc:13388]
344	AQP3	1237.95	-3.72865	0.648169	6.21114e-10	3.76392e-08	TRUE		ENSG00000165272	360	9	33441152	33447609	-1	protein_coding	aquaporin 3 (Gill blood group) [Source:HGNC Symbol;Acc:636]
167	TMEM45B	236.689	-3.7649	0.52369	6.26191e-14	7.86041e-12	TRUE		ENSG00000151715	120224	11	129685714	129729898	1	protein_coding	transmembrane protein 45B [Source:HGNC Symbol;Acc:25194]
610	KANK1	115.833	-3.76639	0.819762	2.39665e-07	8.09969e-06	TRUE		ENSG00000107104	23189	9	470291	746105	1	protein_coding	KN motif and ankyrin repeat domains 1 [Source:HGNC Symbol;Acc:19309]
1669	WDR64	21.1606	-3.78052	1.32801	0.000272473	0.00325571	TRUE		ENSG00000162843	128025	1	241815580	241965435	1	protein_coding	WD repeat domain 64 [Source:HGNC Symbol;Acc:26570]
206	IGF1R	1063	-3.7836	0.558876	9.74443e-13	9.93844e-11	TRUE		ENSG00000140443	3480	15	99192200	99507759	1	protein_coding	insulin-like growth factor 1 receptor [Source:HGNC Symbol;Acc:5465]
3383	C21orf90	4.7716	-3.79298	4.46593	0.00690374	0.0398895	TRUE		ENSG00000182912	NA	21	45937099	45945835	1	protein_coding	chromosome 21 open reading frame 90 [Source:HGNC Symbol;Acc:16428]
123	SH2D3A	571.546	-3.79299	0.49286	1.15154e-15	2.01903e-13	TRUE		ENSG00000125731	10045	19	6752171	6767599	-1	protein_coding	SH2 domain containing 3A [Source:HGNC Symbol;Acc:16885]
836	CMTM8	48.9094	-3.79494	0.972283	3.54212e-06	8.70142e-05	TRUE		ENSG00000170293	152189	3	32280171	32411817	1	protein_coding	CKLF-like MARVEL transmembrane domain containing 8 [Source:HGNC Symbol;Acc:19179]
489	EPHB4	76.1546	-3.80035	0.740223	2.86836e-08	1.21353e-06	TRUE		ENSG00000196411	2050	7	100400187	100425121	-1	protein_coding	EPH receptor B4 [Source:HGNC Symbol;Acc:3395]
647	ZNF442	71.9633	-3.82716	0.862529	4.51782e-07	1.42758e-05	TRUE		ENSG00000198342	79973	19	12460185	12476719	-1	protein_coding	zinc finger protein 442 [Source:HGNC Symbol;Acc:20877]
3363	GRAPL	4.73414	-3.83691	4.33154	0.00672485	0.0391031	TRUE		ENSG00000189152	400581	17	19030782	19062489	1	protein_coding	GRB2-related adaptor protein-like [Source:HGNC Symbol;Acc:37240]
524	AC097713.4	170.459	-3.84903	0.769778	4.4952e-08	1.7676e-06	TRUE		ENSG00000231682	NA	2	235353234	235363239	-1	lincRNA
835	RPL12P18	43.8347	-3.84943	0.930196	3.52637e-06	8.67205e-05	TRUE		ENSG00000213400	NA	2	85101820	85102144	1	pseudogene	ribosomal protein L12 pseudogene 18 [Source:HGNC Symbol;Acc:36750]
848	NPAS2	38.7169	-3.85478	0.944503	4.02399e-06	9.73856e-05	TRUE		ENSG00000170485	4862	2	101436614	101613291	1	protein_coding	neuronal PAS domain protein 2 [Source:HGNC Symbol;Acc:7895]
778	ANKRD55	129.906	-3.87124	0.950356	1.99114e-06	5.24152e-05	TRUE		ENSG00000164512	79722	5	55395507	55529186	-1	protein_coding	ankyrin repeat domain 55 [Source:HGNC Symbol;Acc:25681]
62	CHMP7	7451.9	-3.89921	0.431439	1.1721e-20	4.11966e-18	TRUE		ENSG00000147457	91782	8	23101150	23119512	1	protein_coding	charged multivesicular body protein 7 [Source:HGNC Symbol;Acc:28439]
2777	RASSF6	9.922	-3.91633	2.45752	0.00322764	0.0228505	TRUE		ENSG00000169435	166824	4	74437267	74486348	-1	protein_coding	Ras association (RalGDS/AF-6) domain family member 6 [Source:HGNC Symbol;Acc:20796]
1186	RN7SL556P	25.9542	-3.9369	1.11202	3.45412e-05	0.000592438	TRUE		ENSG00000265040	NA	7	5911386	5911681	-1	misc_RNA	RNA, 7SL, cytoplasmic 556, pseudogene [Source:HGNC Symbol;Acc:46572]
293	TNFRSF10D	619.272	-3.96057	0.651946	7.64623e-11	5.44316e-09	TRUE		ENSG00000173530	8793	8	22993101	23021543	-1	protein_coding	tumor necrosis factor receptor superfamily, member 10d, decoy with truncated death domain [Source:HGNC Symbol;Acc:11907]
140	TBC1D4	1566.71	-3.96114	0.536585	9.46083e-15	1.42199e-12	TRUE		ENSG00000136111	9882	13	75858808	76056250	-1	protein_coding	TBC1 domain family, member 4 [Source:HGNC Symbol;Acc:19165]
2490	SLC25A5P5	8.00346	-3.96295	2.01349	0.00201685	0.0160212	TRUE		ENSG00000226421	NA	7	32511125	32512021	1	pseudogene	solute carrier family 25 (mitochondrial carrier; adenine nucleotide translocator), member 5 pseudogene 5 [Source:HGNC Symbol;Acc:511]
2579	NCMAP	8.65957	-3.96751	2.14159	0.00235499	0.0180484	TRUE		ENSG00000184454	400746	1	24882602	24935819	1	protein_coding	noncompact myelin associated protein [Source:HGNC Symbol;Acc:29332]
2532	NTRK2	8.38693	-3.9711	2.07953	0.00217298	0.0169491	TRUE		ENSG00000148053	4915	9	87283466	87638505	1	protein_coding	neurotrophic tyrosine kinase, receptor, type 2 [Source:HGNC Symbol;Acc:8032]
19	SESN3	3285.89	-3.97906	0.351656	7.80546e-31	8.91618e-28	TRUE	SESN3	ENSG00000149212	143686	11	94898704	94965705	-1	protein_coding	sestrin 3 [Source:HGNC Symbol;Acc:23060]
1676	RBM20	20.6636	-3.99999	1.37156	0.000279202	0.00332048	TRUE		ENSG00000203867	282996	10	112404155	112599227	1	protein_coding	RNA binding motif protein 20 [Source:HGNC Symbol;Acc:27424]
1248	ZNF501	20.7987	-4.0049	1.16115	4.96525e-05	0.000805533	TRUE		ENSG00000186446	115560	3	44771088	44778575	1	protein_coding	zinc finger protein 501 [Source:HGNC Symbol;Acc:23717]
216	ITGA6	879.044	-4.04284	0.607069	1.89706e-12	1.85215e-10	TRUE		ENSG00000091409	3655	2	173292082	173371181	1	protein_coding	integrin, alpha 6 [Source:HGNC Symbol;Acc:6142]
2410	SLC13A5	8.26776	-4.05065	1.98117	0.00170401	0.0140288	TRUE		ENSG00000141485	284111	17	6588032	6616886	-1	protein_coding	solute carrier family 13 (sodium-dependent citrate transporter), member 5 [Source:HGNC Symbol;Acc:23089]
763	FAM184A	55.943	-4.06336	0.961933	1.70948e-06	4.60009e-05	TRUE		ENSG00000111879	79632	6	119280928	119470552	-1	protein_coding	family with sequence similarity 184, member A [Source:HGNC Symbol;Acc:20991]
3251	FRMD7	5.56182	-4.09441	4.44703	0.00598984	0.0359926	TRUE		ENSG00000165694	90167	X	131211021	131262048	-1	protein_coding	FERM domain containing 7 [Source:HGNC Symbol;Acc:8079]
3259	ZNF311	5.8181	-4.10142	4.63789	0.0060336	0.0361605	TRUE		ENSG00000169260	282890	HSCHR6_MHC_QBL	28962562	28973093	-1	protein_coding	zinc finger protein 311 [Source:HGNC Symbol;Acc:13847]
188	CHN1	196.82	-4.12166	0.592843	2.42463e-13	2.71535e-11	TRUE		ENSG00000128656	1123	2	175664091	175870097	-1	protein_coding	chimerin 1 [Source:HGNC Symbol;Acc:1943]
2306	DCDC1	8.29153	-4.12575	1.91921	0.00137776	0.0118421	TRUE		ENSG00000170959	100506627	11	30851916	31391357	-1	protein_coding	doublecortin domain containing 1 [Source:HGNC Symbol;Acc:20625]
393	ANKK1	58.5545	-4.15691	0.74202	3.03087e-09	1.59915e-07	TRUE		ENSG00000170209	255239	11	113258513	113271140	1	protein_coding	ankyrin repeat and kinase domain containing 1 [Source:HGNC Symbol;Acc:21027]
3169	ACOT12	5.01595	-4.16089	3.95142	0.00550963	0.0339853	TRUE		ENSG00000172497	134526	5	80625824	80689998	-1	protein_coding	acyl-CoA thioesterase 12 [Source:HGNC Symbol;Acc:24436]
1339	AC023590.1	22.5168	-4.18799	1.30359	7.56318e-05	0.00114202	TRUE		ENSG00000225885	NA	8	119294378	119412844	1	protein_coding	Uncharacterized protein [Source:UniProtKB/TrEMBL;Acc:E9PPA6]
450	DIRC3	62.7057	-4.19681	0.793772	1.30256e-08	5.99146e-07	TRUE		ENSG00000231672	729582	2	218148742	218621316	-1	protein_coding	disrupted in renal carcinoma 3 [Source:HGNC Symbol;Acc:17805]
2324	SLC35F1	9.03362	-4.20267	1.99262	0.00141998	0.0121229	TRUE		ENSG00000196376	222553	6	118228689	118638839	1	protein_coding	solute carrier family 35, member F1 [Source:HGNC Symbol;Acc:21483]
291	GPA33	106.857	-4.21077	0.679953	7.64797e-11	5.44316e-09	TRUE		ENSG00000143167	10223	1	167022073	167059868	-1	protein_coding	glycoprotein A33 (transmembrane) [Source:HGNC Symbol;Acc:4445]
2220	MAL	892.058	-4.25341	2.44456	0.00115201	0.0102883	TRUE		ENSG00000172005	4118	2	95691422	95719737	1	protein_coding	mal, T-cell differentiation protein [Source:HGNC Symbol;Acc:6817]
114	BTLA	210.047	-4.25525	0.546694	7.92921e-16	1.48484e-13	TRUE		ENSG00000186265	151888	3	112182815	112218408	-1	protein_coding	B and T lymphocyte associated [Source:HGNC Symbol;Acc:21087]
1318	TRAJ52	15.8357	-4.26292	1.24612	6.95222e-05	0.00106669	TRUE		ENSG00000211838	NA	14	22955216	22955284	1	TR_J_gene	T cell receptor alpha joining 52 [Source:HGNC Symbol;Acc:12084]
3154	PPEF1	5.72596	-4.27875	4.20529	0.00539118	0.0334577	TRUE		ENSG00000086717	5475	X	18694029	18846039	1	protein_coding	protein phosphatase, EF-hand calcium binding domain 1 [Source:HGNC Symbol;Acc:9243]
572	ZNF418	53.2964	-4.27881	0.894106	1.10164e-07	3.96971e-06	TRUE		ENSG00000196724	147686	19	58433252	58446761	-1	protein_coding	zinc finger protein 418 [Source:HGNC Symbol;Acc:20647]
2462	GIPC3	11.0722	-4.28071	2.26672	0.00190092	0.0152755	TRUE		ENSG00000179855	126326	19	3585551	3593539	1	protein_coding	GIPC PDZ domain containing family, member 3 [Source:HGNC Symbol;Acc:18183]
432	FAM172BP	118.202	-4.28738	0.800152	8.84942e-09	4.25629e-07	TRUE		ENSG00000175841	131909	3	101237711	101242731	1	pseudogene	family with sequence similarity 172, member B, pseudogene [Source:HGNC Symbol;Acc:34336]
158	ZNF681	135.48	-4.32428	0.594317	4.19486e-14	5.57185e-12	TRUE		ENSG00000196172	148213	19	23921997	23941693	-1	protein_coding	zinc finger protein 681 [Source:HGNC Symbol;Acc:26457]
249	LYPD3	1908.22	-4.32642	0.678126	1.00492e-11	8.44058e-10	TRUE		ENSG00000124466	27076	19	43964939	43969812	-1	protein_coding	LY6/PLAUR domain containing 3 [Source:HGNC Symbol;Acc:24880]
561	PLXNA4	254.748	-4.32786	0.906983	8.97559e-08	3.29143e-06	TRUE		ENSG00000221866	91584	7	131808091	132333447	-1	protein_coding	plexin A4 [Source:HGNC Symbol;Acc:9102]
907	LRRN3	111.259	-4.33283	1.12826	6.56068e-06	0.000148108	TRUE		ENSG00000173114	54674	7	110731062	110765510	1	protein_coding	leucine rich repeat neuronal 3 [Source:HGNC Symbol;Acc:17200]
52	TXK	2025.17	-4.33421	0.466917	1.2455e-21	5.17357e-19	TRUE		ENSG00000074966	7294	4	48068410	48136273	-1	protein_coding	TXK tyrosine kinase [Source:HGNC Symbol;Acc:12434]
9	TESPA1	3039.95	-4.35033	0.340595	1.71253e-38	4.34715e-35	TRUE	TESPA1	ENSG00000135426	9840	12	55341802	55378530	-1	protein_coding	thymocyte expressed, positive selection associated 1 [Source:HGNC Symbol;Acc:29109]
8	PRKCA	2484.13	-4.35376	0.330536	7.67943e-41	2.19305e-37	TRUE	PRKCA	ENSG00000154229	5578	17	64298754	64806861	1	protein_coding	protein kinase C, alpha [Source:HGNC Symbol;Acc:9393]
1068	HYKK	28.0475	-4.37985	1.1613	1.72676e-05	0.000331509	TRUE		ENSG00000188266	123688	15	78799906	78829714	1	protein_coding	hydroxylysine kinase [Source:HGNC Symbol;Acc:34403]
44	RCAN3	2939.68	-4.38039	0.460315	1.29518e-22	6.57547e-20	TRUE		ENSG00000117602	11123	1	24829387	24867530	1	protein_coding	RCAN family member 3 [Source:HGNC Symbol;Acc:3042]
1633	PARD3B	13.934	-4.3893	1.49773	0.000242193	0.00296683	TRUE		ENSG00000116117	117583	2	205410516	206484886	1	protein_coding	par-3 family cell polarity regulator beta [Source:HGNC Symbol;Acc:14446]
613	THBS4	48.7623	-4.38936	0.940522	2.46374e-07	8.2653e-06	TRUE		ENSG00000113296	7060	5	79287134	79379110	1	protein_coding	thrombospondin 4 [Source:HGNC Symbol;Acc:11788]
1691	TRAJ56	14.3717	-4.39989	1.54057	0.000289151	0.00340688	TRUE		ENSG00000211835	NA	14	22948510	22948571	1	TR_J_gene	T cell receptor alpha joining 56 [Source:HGNC Symbol;Acc:12088]
184	RALGPS2	90.9197	-4.44072	0.635028	1.44668e-13	1.66923e-11	TRUE		ENSG00000116191	55103	1	178694300	178889238	1	protein_coding	Ral GEF with PH domain and SH3 binding motif 2 [Source:HGNC Symbol;Acc:30279]
150	SCML1	2828.38	-4.4565	0.61022	1.83673e-14	2.59024e-12	TRUE		ENSG00000047634	6322	X	17755588	17773105	1	protein_coding	sex comb on midleg-like 1 (Drosophila) [Source:HGNC Symbol;Acc:10580]
124	LEF1	3662.92	-4.45847	0.582444	1.2288e-15	2.12675e-13	TRUE		ENSG00000138795	51176	4	108968701	109090112	-1	protein_coding	lymphoid enhancer-binding factor 1 [Source:HGNC Symbol;Acc:6551]
564	TRAV3	111.527	-4.46774	0.919248	9.79548e-08	3.5806e-06	TRUE		ENSG00000211777	NA	14	22191960	22192568	1	TR_V_gene	T cell receptor alpha variable 3 (gene/pseudogene) [Source:HGNC Symbol;Acc:12128]
391	FAM83F	203.692	-4.47477	0.816358	2.95685e-09	1.57098e-07	TRUE		ENSG00000133477	113828	22	40390953	40439533	1	protein_coding	family with sequence similarity 83, member F [Source:HGNC Symbol;Acc:25148]
1177	HKDC1	49.7485	-4.48596	1.28499	3.3046e-05	0.000571513	TRUE		ENSG00000156510	80201	10	70980059	71027315	1	protein_coding	hexokinase domain containing 1 [Source:HGNC Symbol;Acc:23302]
2936	AC020907.2	5.39811	-4.52715	3.64903	0.00407772	0.0272955	TRUE		ENSG00000203403	NA	19	35628549	35630484	-1	pseudogene
313	STAP1	246.868	-4.54989	0.771	1.76715e-10	1.17361e-08	TRUE		ENSG00000035720	26228	4	68424446	68473055	1	protein_coding	signal transducing adaptor family member 1 [Source:HGNC Symbol;Acc:24133]
3029	CASC15	6.40929	-4.55355	4.10795	0.00460048	0.0298163	TRUE		ENSG00000272168	401237	6	21665003	22214734	1	lincRNA	cancer susceptibility candidate 15 (non-protein coding) [Source:HGNC Symbol;Acc:28245]
145	ANKRD18A	162.584	-4.55965	0.617067	1.47404e-14	2.14496e-12	TRUE		ENSG00000180071	253650	9	38540566	38620657	-1	protein_coding	ankyrin repeat domain 18A [Source:HGNC Symbol;Acc:23643]
417	LTK	101.819	-4.57332	0.8664	5.88175e-09	2.92118e-07	TRUE		ENSG00000062524	4058	15	41795836	41806085	-1	protein_coding	leukocyte receptor tyrosine kinase [Source:HGNC Symbol;Acc:6721]
2932	MMRN1	5.71262	-4.58783	3.72816	0.00406224	0.0272238	TRUE		ENSG00000138722	22915	4	90800683	90875780	1	protein_coding	multimerin 1 [Source:HGNC Symbol;Acc:7178]
918	HLF	41.5535	-4.59306	1.20393	6.97342e-06	0.0001557	TRUE		ENSG00000108924	3131	17	53342373	53402426	1	protein_coding	hepatic leukemia factor [Source:HGNC Symbol;Acc:4977]
155	ZSCAN18	278.456	-4.59503	0.632798	3.50078e-14	4.73248e-12	TRUE		ENSG00000121413	65982	19	58595205	58629794	-1	protein_coding	zinc finger and SCAN domain containing 18 [Source:HGNC Symbol;Acc:21037]
3014	ZNF471	7.21411	-4.65551	4.30289	0.00448077	0.0291895	TRUE		ENSG00000196263	57573	19	57019212	57041590	1	protein_coding	zinc finger protein 471 [Source:HGNC Symbol;Acc:23226]
2879	CASP1P2	5.85989	-4.66846	3.69068	0.00379637	0.0258979	TRUE		ENSG00000254750	NA	11	104934072	104942268	-1	pseudogene	caspase 1, apoptosis-related cysteine peptidase pseudogene 2 [Source:HGNC Symbol;Acc:43776]
491	PI16	62.3616	-4.66917	0.918133	3.12349e-08	1.31659e-06	TRUE		ENSG00000164530	221476	6	36922209	36932613	1	protein_coding	peptidase inhibitor 16 [Source:HGNC Symbol;Acc:21245]
983	ALOXE3	55.808	-4.7029	1.23851	1.09985e-05	0.000229053	TRUE		ENSG00000179148	59344	17	7999218	8022365	-1	protein_coding	arachidonate lipoxygenase 3 [Source:HGNC Symbol;Acc:13743]
88	ACVR1C	151.564	-4.70889	0.566664	5.84839e-18	1.43669e-15	TRUE		ENSG00000123612	130399	2	158383279	158485517	-1	protein_coding	activin A receptor, type IC [Source:HGNC Symbol;Acc:18123]
884	DBNDD1	25.0987	-4.73415	1.15316	5.43334e-06	0.000125893	TRUE		ENSG00000003249	79007	16	90071273	90086536	-1	protein_coding	dysbindin (dystrobrevin binding protein 1) domain containing 1 [Source:HGNC Symbol;Acc:28455]
757	ZDHHC15	40.1619	-4.77455	1.09491	1.55839e-06	4.22838e-05	TRUE		ENSG00000102383	158866	X	74588262	74743337	-1	protein_coding	zinc finger, DHHC-type containing 15 [Source:HGNC Symbol;Acc:20342]
2739	TRAV33	5.64246	-4.80021	3.45105	0.00301619	0.0216555	TRUE		ENSG00000258812	NA	14	22658052	22658607	1	TR_V_pseudogene	T cell receptor alpha variable 33 (pseudogene) [Source:HGNC Symbol;Acc:12132]
2716	SLC2A3P4	5.60403	-4.81493	3.42059	0.00291352	0.02113	TRUE		ENSG00000254088	NA	8	87515820	87517290	1	pseudogene	solute carrier family 2 (facilitated glucose transporter), member 3 pseudogene 4 [Source:HGNC Symbol;Acc:31076]
607	AC093642.4	47.8817	-4.82337	1.02995	2.19672e-07	7.4682e-06	TRUE		ENSG00000226423	NA	2	242967334	242968327	-1	lincRNA
2733	RN7SKP184	5.79025	-4.83228	3.47503	0.00299379	0.0215655	TRUE		ENSG00000199218	NA	20	51714191	51714523	1	misc_RNA	RNA, 7SK small nuclear pseudogene 184 [Source:HGNC Symbol;Acc:45908]
2737	CASC11	5.81403	-4.83511	3.48546	0.00301599	0.0216555	TRUE		ENSG00000249375	100270680	8	128698588	128746213	-1	lincRNA	cancer susceptibility candidate 11 (non-protein coding) [Source:HGNC Symbol;Acc:48939]
78	ZNF563	361.945	-4.84449	0.576613	1.27432e-18	3.5942e-16	TRUE		ENSG00000188868	147837	19	12428291	12444534	-1	protein_coding	zinc finger protein 563 [Source:HGNC Symbol;Acc:30498]
549	C1orf51	57.8122	-4.87052	0.973434	7.17226e-08	2.6906e-06	TRUE		ENSG00000159208	148523	1	150254953	150259505	1	protein_coding	chromosome 1 open reading frame 51 [Source:HGNC Symbol;Acc:25200]
92	NELL2	3076.34	-4.8806	0.590173	8.19718e-18	1.93065e-15	TRUE		ENSG00000184613	4753	12	44902058	45315631	-1	protein_coding	NEL-like 2 (chicken) [Source:HGNC Symbol;Acc:7751]
539	NOG	81.6239	-4.88197	1.04986	6.18183e-08	2.36566e-06	TRUE		ENSG00000183691	9241	17	54671060	54672951	1	protein_coding	noggin [Source:HGNC Symbol;Acc:7866]
2711	CCDC110	5.97498	-4.88537	3.48519	0.00288927	0.020995	TRUE		ENSG00000168491	256309	4	186366336	186392913	-1	protein_coding	coiled-coil domain containing 110 [Source:HGNC Symbol;Acc:28504]
1689	HNRNPA1P21	11.949	-4.88888	1.80357	0.000287675	0.00339124	TRUE		ENSG00000228168	NA	3	39376470	39377430	1	pseudogene	heterogeneous nuclear ribonucleoprotein A1 pseudogene 21 [Source:HGNC Symbol;Acc:39539]
289	AEBP1	68.0862	-4.90651	0.794665	7.37805e-11	5.30427e-09	TRUE		ENSG00000106624	165	7	44143960	44154161	1	protein_coding	AE binding protein 1 [Source:HGNC Symbol;Acc:303]
1264	TRAV39	16.5301	-4.91971	1.41273	5.37193e-05	0.000860035	TRUE		ENSG00000211818	NA	14	22771939	22772438	1	TR_V_gene	T cell receptor alpha variable 39 [Source:HGNC Symbol;Acc:12139]
1327	CCT4P2	17.0025	-4.93283	1.45906	7.1719e-05	0.00109233	TRUE		ENSG00000225569	NA	X	64490793	64492899	1	pseudogene	chaperonin containing TCP1, subunit 4 (delta) pseudogene 2 [Source:HGNC Symbol;Acc:35141]
125	RGMB	161.547	-4.9455	0.648116	1.47704e-15	2.51824e-13	TRUE		ENSG00000174136	285704	5	98104354	98134347	1	protein_coding	repulsive guidance molecule family member b [Source:HGNC Symbol;Acc:26896]
2613	GCK	5.82878	-4.95815	3.36597	0.00247605	0.0187249	TRUE		ENSG00000106633	2645	7	44183872	44237769	-1	protein_coding	glucokinase (hexokinase 4) [Source:HGNC Symbol;Acc:4195]
383	SH3RF3	53.1843	-5.0168	0.938343	2.22043e-09	1.20494e-07	TRUE		ENSG00000172985	344558	2	109745804	110262207	1	protein_coding	SH3 domain containing ring finger 3 [Source:HGNC Symbol;Acc:24699]
2650	LINC01036	6.46218	-5.03479	3.50647	0.00262205	0.0195252	TRUE		ENSG00000236030	NA	1	187061974	187329455	1	lincRNA	long intergenic non-protein coding RNA 1036 [Source:HGNC Symbol;Acc:49024]
485	TSPAN6	70.0409	-5.05827	0.993179	2.6323e-08	1.12197e-06	TRUE		ENSG00000000003	7105	X	99883667	99894988	-1	protein_coding	tetraspanin 6 [Source:HGNC Symbol;Acc:11858]
2659	SCARA3	6.78101	-5.07161	3.57603	0.00268813	0.0199457	TRUE		ENSG00000168077	51435	8	27491385	27534293	1	protein_coding	scavenger receptor class A, member 3 [Source:HGNC Symbol;Acc:19000]
227	ZIK1	341.42	-5.09364	0.76669	2.9445e-12	2.73456e-10	TRUE		ENSG00000171649	284307	19	58089824	58105145	1	protein_coding	zinc finger protein interacting with K protein 1 [Source:HGNC Symbol;Acc:33104]
1621	CD248	14.0648	-5.11283	1.85795	0.000235692	0.0029106	TRUE		ENSG00000174807	57124	11	66081958	66084515	-1	protein_coding	CD248 molecule, endosialin [Source:HGNC Symbol;Acc:18219]
2483	RN7SL671P	6.09284	-5.1247	3.30023	0.0019899	0.0158512	TRUE		ENSG00000240455	NA	4	1870787	1871064	-1	misc_RNA	RNA, 7SL, cytoplasmic 671, pseudogene [Source:HGNC Symbol;Acc:46687]
1111	PKD1L1	19.5184	-5.20693	1.39378	2.15277e-05	0.000397915	TRUE		ENSG00000158683	168507	7	47814250	47988088	-1	protein_coding	polycystic kidney disease 1 like 1 [Source:HGNC Symbol;Acc:18053]
1394	COL5A2	15.6218	-5.38007	1.76948	9.44855e-05	0.00136865	TRUE		ENSG00000204262	1290	2	189896622	190044605	-1	protein_coding	collagen, type V, alpha 2 [Source:HGNC Symbol;Acc:2210]
415	AKAP6	77.9163	-5.39859	0.999762	5.23287e-09	2.61026e-07	TRUE		ENSG00000151320	9472	14	32798479	33300567	1	protein_coding	A kinase (PRKA) anchor protein 6 [Source:HGNC Symbol;Acc:376]
2584	LINC00470	8.50793	-5.40008	3.73276	0.00236319	0.0180808	TRUE		ENSG00000132204	NA	18	1254384	1408345	-1	lincRNA	long intergenic non-protein coding RNA 470 [Source:HGNC Symbol;Acc:1225]
968	ZNF704	25.0282	-5.43106	1.41412	9.92578e-06	0.000210162	TRUE		ENSG00000164684	619279	8	81540686	81787016	-1	protein_coding	zinc finger protein 704 [Source:HGNC Symbol;Acc:32291]
362	KRT18	68.1086	-5.47526	0.937043	1.07499e-09	6.20182e-08	TRUE		ENSG00000111057	3875	12	53342655	53346685	1	protein_coding	keratin 18 [Source:HGNC Symbol;Acc:6430]
172	LDOC1	184.927	-5.48705	0.757016	8.05956e-14	9.8994e-12	TRUE		ENSG00000182195	23641	X	140269934	140271310	-1	protein_coding	leucine zipper, down-regulated in cancer 1 [Source:HGNC Symbol;Acc:6548]
574	TRAV22	33.4279	-5.50651	1.11703	1.16486e-07	4.18086e-06	TRUE		ENSG00000211802	NA	14	22538820	22539471	1	TR_V_gene	T cell receptor alpha variable 22 [Source:HGNC Symbol;Acc:12119]
42	ALS2CL	423.343	-5.51474	0.571154	6.67215e-23	3.54493e-20	TRUE		ENSG00000178038	259173	3	46710487	46735194	-1	protein_coding	ALS2 C-terminal like [Source:HGNC Symbol;Acc:20605]
165	SDK2	244.637	-5.52246	0.764476	5.83901e-14	7.4524e-12	TRUE		ENSG00000069188	54549	17	71330523	71640228	-1	protein_coding	sidekick cell adhesion molecule 2 [Source:HGNC Symbol;Acc:19308]
2172	OR52N2	7.00203	-5.5547	3.1852	0.00105711	0.00965642	TRUE		ENSG00000180988	390077	11	5841544	5842578	1	protein_coding	olfactory receptor, family 52, subfamily N, member 2 [Source:HGNC Symbol;Acc:15228]
97	RBM11	430.267	-5.5761	0.6789	2.97602e-17	6.60098e-15	TRUE		ENSG00000185272	54033	21	15588451	15600693	1	protein_coding	RNA binding motif protein 11 [Source:HGNC Symbol;Acc:9897]
1291	ADTRP	808.148	-5.63798	1.91185	6.2976e-05	0.00098612	TRUE		ENSG00000111863	84830	6	11712287	11807279	-1	protein_coding	androgen-dependent TFPI-regulating protein [Source:HGNC Symbol;Acc:21214]
2218	FAM133A	7.63732	-5.63818	3.279	0.00114896	0.0102817	TRUE		ENSG00000179083	286499	X	92929012	92967273	1	protein_coding	family with sequence similarity 133, member A [Source:HGNC Symbol;Acc:26748]
281	SLC16A10	96.6569	-5.65818	0.950883	5.03971e-11	3.73822e-09	TRUE		ENSG00000112394	117247	6	111408781	111552397	1	protein_coding	solute carrier family 16 (aromatic amino acid transporter), member 10 [Source:HGNC Symbol;Acc:17027]
2089	CXorf58	7.19859	-5.66568	3.14522	0.000848464	0.00805988	TRUE		ENSG00000165182	254158	X	23925918	23957624	1	protein_coding	chromosome X open reading frame 58 [Source:HGNC Symbol;Acc:26356]
2181	MIR663A	7.67565	-5.66891	3.2618	0.00107642	0.00980151	TRUE		ENSG00000227195	724033	20	26167556	26232162	-1	processed_transcript	microRNA 663a [Source:HGNC Symbol;Acc:32919]
649	TRAV23DV6	32.1893	-5.68265	1.29487	4.53043e-07	1.42762e-05	TRUE		ENSG00000211803	NA	14	22554684	22555238	1	TR_V_gene	T cell receptor alpha variable 23/delta variable 6 [Source:HGNC Symbol;Acc:12120]
2135	SOX8	7.45206	-5.68367	3.19683	0.000932371	0.0086695	TRUE		ENSG00000005513	30812	16	1031808	1036979	1	protein_coding	SRY (sex determining region Y)-box 8 [Source:HGNC Symbol;Acc:11203]
2117	DPPA4	7.43862	-5.69087	3.18619	0.000902341	0.00845218	TRUE		ENSG00000121570	55211	3	109044988	109056419	-1	protein_coding	developmental pluripotency associated 4 [Source:HGNC Symbol;Acc:19200]
2106	AC009312.1	7.45124	-5.70108	3.17943	0.000876142	0.00825416	TRUE		ENSG00000238207	NA	2	118515139	118561750	-1	antisense
2066	RN7SKP9	7.24507	-5.70154	3.13195	0.000788037	0.00757086	TRUE		ENSG00000201793	NA	13	99857962	99858260	1	misc_RNA	RNA, 7SK small nuclear pseudogene 9 [Source:HGNC Symbol;Acc:42627]
2207	DCT	8.06305	-5.71813	3.31532	0.00112404	0.0101062	TRUE		ENSG00000080166	1638	13	95089558	95131936	-1	protein_coding	dopachrome tautomerase [Source:HGNC Symbol;Acc:2709]
396	LRP6	49.0979	-5.7223	1.02655	3.31093e-09	1.73093e-07	TRUE		ENSG00000070018	4040	12	12268959	12419946	-1	protein_coding	low density lipoprotein receptor-related protein 6 [Source:HGNC Symbol;Acc:6698]
74	CD40LG	435.237	-5.73487	0.661334	2.84003e-19	8.42639e-17	TRUE		ENSG00000102245	959	X	135730352	135742549	1	protein_coding	CD40 ligand [Source:HGNC Symbol;Acc:11935]
984	ZFP28	17.9705	-5.78787	1.59419	1.10332e-05	0.000229568	TRUE		ENSG00000196867	140612	19	57050317	57068169	1	protein_coding	ZFP28 zinc finger protein [Source:HGNC Symbol;Acc:17801]
2137	KCNA2	8.27591	-5.80867	3.27514	0.0009376	0.00871103	TRUE		ENSG00000177301	3737	1	111136202	111174096	-1	protein_coding	potassium voltage-gated channel, shaker-related subfamily, member 2 [Source:HGNC Symbol;Acc:6220]
1970	OR1X5P	7.61001	-5.83026	3.11142	0.000626976	0.0063268	TRUE		ENSG00000214351	NA	5	177263435	177264647	-1	pseudogene	olfactory receptor, family 1, subfamily X, member 5 pseudogene [Source:HGNC Symbol;Acc:31245]
1997	AC103563.9	7.92733	-5.86964	3.15366	0.000665354	0.00662916	TRUE		ENSG00000231062	NA	2	95717140	95718921	-1	antisense
255	TRIM2	60.9816	-5.88876	0.895541	1.42974e-11	1.17495e-09	TRUE		ENSG00000109654	23321	4	154073494	154260472	1	protein_coding	tripartite motif containing 2 [Source:HGNC Symbol;Acc:15974]
1863	TRBV1	7.63562	-5.91353	3.0535	0.000468561	0.00501159	TRUE		ENSG00000242736	NA	7	141999017	141999300	1	TR_V_pseudogene	T cell receptor beta variable 1 (pseudogene) [Source:HGNC Symbol;Acc:12176]
932	CR2	20.2051	-5.96374	1.61292	7.98938e-06	0.000175337	TRUE		ENSG00000117322	1380	1	207627575	207663240	1	protein_coding	complement component (3d/Epstein Barr virus) receptor 2 [Source:HGNC Symbol;Acc:2336]
141	SAMD12	219.749	-5.96679	0.810894	1.02744e-14	1.53418e-12	TRUE		ENSG00000177570	401474	8	119201698	119634234	-1	protein_coding	sterile alpha motif domain containing 12 [Source:HGNC Symbol;Acc:31750]
168	TRAV2	76.1139	-5.97781	0.815282	6.25232e-14	7.86041e-12	TRUE		ENSG00000211776	NA	14	22180544	22181066	1	TR_V_gene	T cell receptor alpha variable 2 [Source:HGNC Symbol;Acc:12116]
1289	TCEAL2	22.1811	-6.00034	1.88684	6.21316e-05	0.000974234	TRUE		ENSG00000184905	140597	X	101380660	101382683	1	protein_coding	transcription elongation factor A (SII)-like 2 [Source:HGNC Symbol;Acc:29818]
872	SELP	23.5036	-6.01004	1.63732	4.96195e-06	0.00011653	TRUE		ENSG00000174175	6403	1	169558087	169599431	-1	protein_coding	selectin P (granule membrane protein 140kDa, antigen CD62) [Source:HGNC Symbol;Acc:10721]
2151	SNX18P3	9.94305	-6.03001	3.42926	0.000979272	0.00903937	TRUE		ENSG00000225345	NA	9	38566257	38568208	-1	pseudogene	sorting nexin 18 pseudogene 3 [Source:HGNC Symbol;Acc:39611]
1832	ZNF717	8.37159	-6.05091	3.1017	0.000442861	0.00481104	TRUE		ENSG00000227124	100131827	3	75758794	75834734	-1	protein_coding	zinc finger protein 717 [Source:HGNC Symbol;Acc:29448]
1715	TIMM8AP1	8.10366	-6.09784	3.02005	0.000308059	0.00357799	TRUE		ENSG00000231445	NA	2	162933867	162934161	-1	pseudogene	translocase of inner mitochondrial membrane 8 homolog A (yeast) pseudogene 1 [Source:HGNC Symbol;Acc:17802]
2078	FANK1	10.0366	-6.10881	3.37602	0.000815513	0.00778571	TRUE		ENSG00000203780	92565	10	127585108	127698161	1	protein_coding	fibronectin type III and ankyrin repeat domains 1 [Source:HGNC Symbol;Acc:23527]
1695	CDR1	8.17309	-6.11343	3.014	0.000293594	0.00345033	TRUE		ENSG00000184258	1038	X	139865425	139866723	-1	protein_coding	cerebellar degeneration-related protein 1, 34kDa [Source:HGNC Symbol;Acc:1798]
307	LINC00402	74.4524	-6.12072	1.05201	1.51234e-10	1.0283e-08	TRUE		ENSG00000235532	NA	13	74805594	74834113	1	lincRNA	long intergenic non-protein coding RNA 402 [Source:HGNC Symbol;Acc:42732]
264	GPR15	117.536	-6.1421	0.950153	2.32559e-11	1.83843e-09	TRUE		ENSG00000154165	2838	3	98250743	98251960	1	protein_coding	G protein-coupled receptor 15 [Source:HGNC Symbol;Acc:4469]
214	SARDH	62.5943	-6.14553	0.902532	1.73574e-12	1.70926e-10	TRUE		ENSG00000123453	1757	9	136528682	136605077	-1	protein_coding	sarcosine dehydrogenase [Source:HGNC Symbol;Acc:10536]
1958	LAMB4	9.71442	-6.16232	3.27228	0.000610937	0.00620056	TRUE		ENSG00000091128	22798	7	107663993	107770801	-1	protein_coding	laminin, beta 4 [Source:HGNC Symbol;Acc:6491]
1755	TNFSF11	8.82586	-6.18173	3.08927	0.000346202	0.00393303	TRUE		ENSG00000120659	8600	13	43136872	43182149	1	protein_coding	tumor necrosis factor (ligand) superfamily, member 11 [Source:HGNC Symbol;Acc:11926]
1688	DACT1	8.64705	-6.19898	3.04435	0.000285495	0.00336902	TRUE		ENSG00000165617	51339	14	59100685	59115039	1	protein_coding	dishevelled-binding antagonist of beta-catenin 1 [Source:HGNC Symbol;Acc:17748]
146	SLC22A17	97.9528	-6.20195	0.817067	1.48523e-14	2.14757e-12	TRUE		ENSG00000092096	51310	14	23815515	23822121	-1	protein_coding	solute carrier family 22, member 17 [Source:HGNC Symbol;Acc:23095]
28	CACNA1I	482.936	-6.22764	0.581822	3.22334e-27	2.53933e-24	TRUE	CACNA1I	ENSG00000100346	8911	22	39966758	40085742	1	protein_coding	calcium channel, voltage-dependent, T type, alpha 1I subunit [Source:HGNC Symbol;Acc:1396]
727	CACHD1	41.9508	-6.23334	1.44041	1.15899e-06	3.26893e-05	TRUE		ENSG00000158966	57685	1	64936428	65158741	1	protein_coding	cache domain containing 1 [Source:HGNC Symbol;Acc:29314]
95	ANKRD36BP2	127.733	-6.27204	0.760617	1.8296e-17	4.17991e-15	TRUE		ENSG00000230006	645784	2	89065324	89106126	1	pseudogene	ankyrin repeat domain 36B pseudogene 2 [Source:HGNC Symbol;Acc:33607]
1709	AJAP1	9.93286	-6.37318	3.14041	0.000306092	0.00356602	TRUE		ENSG00000196581	55966	1	4714792	4852594	1	protein_coding	adherens junctions associated protein 1 [Source:HGNC Symbol;Acc:30801]
126	CCR6	164.166	-6.4885	0.839169	1.49854e-15	2.53597e-13	TRUE		ENSG00000112486	1235	6	167525295	167553184	1	protein_coding	chemokine (C-C motif) receptor 6 [Source:HGNC Symbol;Acc:1607]
5	FHIT	1469.61	-6.49577	0.457251	8.53571e-47	3.90014e-43	TRUE	FHIT	ENSG00000189283	2272	3	59735036	61237133	-1	protein_coding	fragile histidine triad [Source:HGNC Symbol;Acc:3701]
1684	KRT128P	10.7384	-6.49792	3.1722	0.000281208	0.00332702	TRUE		ENSG00000258120	NA	12	53026650	53028240	-1	pseudogene	keratin 128 pseudogene [Source:HGNC Symbol;Acc:48882]
94	DPP4	273.807	-6.51265	0.78517	1.27475e-17	2.9417e-15	TRUE		ENSG00000197635	1803	2	162848751	162931052	-1	protein_coding	dipeptidyl-peptidase 4 [Source:HGNC Symbol;Acc:3009]
827	KIT	30.1966	-6.54456	1.68831	3.18912e-06	7.91083e-05	TRUE		ENSG00000157404	3815	4	55524085	55606881	1	protein_coding	v-kit Hardy-Zuckerman 4 feline sarcoma viral oncogene homolog [Source:HGNC Symbol;Acc:6342]
487	F2RL1	60.1788	-6.58764	1.34894	2.75476e-08	1.1698e-06	TRUE		ENSG00000164251	2150	5	76114758	76131140	1	protein_coding	coagulation factor II (thrombin) receptor-like 1 [Source:HGNC Symbol;Acc:3538]
822	ISM1	29.2302	-6.61002	1.67967	3.07709e-06	7.67459e-05	TRUE		ENSG00000101230	140862	20	13202418	13281298	1	protein_coding	isthmin 1, angiogenesis inhibitor [Source:HGNC Symbol;Acc:16213]
1479	CLIC6	10.7227	-6.63216	3.05987	0.000137683	0.001869	TRUE		ENSG00000159212	54102	21	36041688	36090525	1	protein_coding	chloride intracellular channel 6 [Source:HGNC Symbol;Acc:2065]
139	SLC5A5	85.8544	-6.66662	0.876377	8.92099e-15	1.34973e-12	TRUE		ENSG00000105641	6528	19	17982782	18005983	1	protein_coding	solute carrier family 5 (sodium/iodide cotransporter), member 5 [Source:HGNC Symbol;Acc:11040]
1373	SELE	10.6749	-6.70928	3.00254	8.66069e-05	0.00127653	TRUE		ENSG00000007908	6401	1	169691781	169733846	-1	protein_coding	selectin E [Source:HGNC Symbol;Acc:10718]
1281	SLC4A10	10.5777	-6.74986	2.95649	5.89835e-05	0.000929977	TRUE		ENSG00000144290	57282	2	162280843	162841792	1	protein_coding	solute carrier family 4, sodium bicarbonate transporter, member 10 [Source:HGNC Symbol;Acc:13811]
411	CCR8	50.627	-6.7977	1.21461	4.76077e-09	2.39043e-07	TRUE		ENSG00000179934	1237	3	39371197	39375171	1	protein_coding	chemokine (C-C motif) receptor 8 [Source:HGNC Symbol;Acc:1609]
1519	MANSC1	12.4726	-6.82895	3.16472	0.000156155	0.00206334	TRUE		ENSG00000111261	54682	12	12482198	12503475	-1	protein_coding	MANSC domain containing 1 [Source:HGNC Symbol;Acc:25505]
1321	AE000658.31	11.4459	-6.84124	3.0162	7.01588e-05	0.00107479	TRUE		ENSG00000248358	NA	14	22183018	22184486	-1	lincRNA
1423	MYO16	12.3922	-6.88151	3.10863	0.000107843	0.00152909	TRUE		ENSG00000041515	23026	13	109248500	109860355	1	protein_coding	myosin XVI [Source:HGNC Symbol;Acc:29822]
1270	FSBP	11.6094	-6.89271	3.00016	5.62217e-05	0.000895081	TRUE		ENSG00000265817	100861412	8	95390605	95449180	-1	protein_coding	fibrinogen silencer binding protein [Source:HGNC Symbol;Acc:43653]
900	MDS2	383.523	-6.91853	1.88166	6.43835e-06	0.000146505	TRUE		ENSG00000197880	NA	1	23907985	23967058	1	protein_coding	myelodysplastic syndrome 2 translocation associated [Source:HGNC Symbol;Acc:29633]
69	VSIG1	150.693	-6.96216	0.779696	1.24546e-19	3.95192e-17	TRUE		ENSG00000101842	340547	X	107288200	107322414	1	protein_coding	V-set and immunoglobulin domain containing 1 [Source:HGNC Symbol;Acc:28675]
89	FAAH2	733.294	-6.97707	0.843593	5.9235e-18	1.43966e-15	TRUE		ENSG00000165591	158584	X	57313139	57515629	1	protein_coding	fatty acid amide hydrolase 2 [Source:HGNC Symbol;Acc:26440]
1145	KRT18P39	11.8191	-7.01126	2.93816	2.61722e-05	0.00046823	TRUE		ENSG00000224791	NA	2	204629018	204630316	-1	pseudogene	keratin 18 pseudogene 39 [Source:HGNC Symbol;Acc:33408]
1324	REG4	13.6028	-7.07871	3.1072	7.1264e-05	0.00108757	TRUE		ENSG00000134193	83998	1	120336641	120354283	-1	protein_coding	regenerating islet-derived family, member 4 [Source:HGNC Symbol;Acc:22977]
68	SLC40A1	398.76	-7.0802	0.807084	1.18938e-19	3.82714e-17	TRUE		ENSG00000138449	30061	2	190425305	190448484	-1	protein_coding	solute carrier family 40 (iron-regulated transporter), member 1 [Source:HGNC Symbol;Acc:10909]
1085	GULOP	12.4876	-7.13284	2.9349	1.79889e-05	0.000340492	TRUE		ENSG00000234770	NA	8	27417791	27446590	1	pseudogene	gulonolactone (L-) oxidase, pseudogene [Source:HGNC Symbol;Acc:4695]
1235	P2RY14	13.5724	-7.13674	3.05956	4.65909e-05	0.000763569	TRUE		ENSG00000174944	9934	3	150929905	150996255	-1	protein_coding	purinergic receptor P2Y, G-protein coupled, 14 [Source:HGNC Symbol;Acc:16442]
1075	UBQLNL	13.3976	-7.23846	2.96716	1.76788e-05	0.000337418	TRUE		ENSG00000175518	143630	11	5535623	5537935	-1	protein_coding	ubiquilin-like [Source:HGNC Symbol;Acc:28294]
1102	ATP5G1P1	14.1192	-7.29953	3.00301	2.02583e-05	0.000377198	TRUE		ENSG00000230157	NA	14	106003198	106003576	-1	pseudogene	ATP synthase, H+ transporting, mitochondrial Fo complex, subunit C1 (subunit 9) pseudogene 1 [Source:HGNC Symbol;Acc:19815]
464	RBMS3	44.6308	-7.32866	1.4996	1.84542e-08	8.20241e-07	TRUE		ENSG00000144642	27303	3	29322473	30051886	1	protein_coding	RNA binding motif, single stranded interacting protein 3 [Source:HGNC Symbol;Acc:13427]
1135	MEOX1	15.8491	-7.44873	3.07438	2.41625e-05	0.000437374	TRUE		ENSG00000005102	4222	17	41717756	41739322	-1	protein_coding	mesenchyme homeobox 1 [Source:HGNC Symbol;Acc:7013]
86	CD28	3010.15	-7.45827	0.907789	4.90755e-18	1.24575e-15	TRUE		ENSG00000178562	940	2	204571198	204603635	1	protein_coding	CD28 molecule [Source:HGNC Symbol;Acc:1653]
871	SNORA14	14.4407	-7.46423	2.91309	4.90111e-06	0.000115434	TRUE		ENSG00000251922	NA	10	6059017	6059157	-1	snoRNA	Small nucleolar RNA SNORA14 [Source:RFAM;Acc:RF00397]
96	SHISA2	174.612	-7.49811	0.88566	2.08441e-17	4.71488e-15	TRUE		ENSG00000180730	387914	13	26618735	26625169	-1	protein_coding	shisa family member 2 [Source:HGNC Symbol;Acc:20366]
436	ADD2	53.8252	-7.60046	1.5235	9.5578e-09	4.53966e-07	TRUE		ENSG00000075340	119	2	70834750	70995357	-1	protein_coding	adducin 2 (beta) [Source:HGNC Symbol;Acc:244]
795	SPIN3	16.4368	-7.71425	2.92757	2.33618e-06	6.02398e-05	TRUE		ENSG00000204271	169981	X	57002803	57021970	-1	protein_coding	spindlin family, member 3 [Source:HGNC Symbol;Acc:27272]
1057	ALDH7A1	18.6076	-7.72502	3.11711	1.64896e-05	0.000320069	TRUE		ENSG00000164904	501	5	125877533	125931110	-1	protein_coding	aldehyde dehydrogenase 7 family, member A1 [Source:HGNC Symbol;Acc:877]
213	NBEA	94.4818	-7.73869	1.12722	1.71364e-12	1.6948e-10	TRUE		ENSG00000172915	26960	13	35516424	36247159	1	protein_coding	neurobeachin [Source:HGNC Symbol;Acc:7648]
23	IL2RA	431.161	-7.78249	0.716654	3.56642e-28	3.39493e-25	TRUE	IL2RA	ENSG00000134460	3559	10	6052652	6104288	-1	protein_coding	interleukin 2 receptor, alpha [Source:HGNC Symbol;Acc:6008]
722	AC103563.8	17.2477	-7.83793	2.90911	1.0848e-06	3.07868e-05	TRUE		ENSG00000233850	NA	2	95690938	95692454	-1	antisense
1	CCR7	29546.9	-7.96289	0.482469	2.55709e-62	5.84193e-58	TRUE	CCR7	ENSG00000126353	1236	17	38710021	38721724	-1	protein_coding	chemokine (C-C motif) receptor 7 [Source:HGNC Symbol;Acc:1608]
1007	CLDN1	21.9256	-7.99141	3.16885	1.26582e-05	0.000257515	TRUE		ENSG00000163347	9076	3	190023490	190040264	-1	protein_coding	claudin 1 [Source:HGNC Symbol;Acc:2032]
696	RN7SL555P	18.9435	-7.99385	2.93786	8.72716e-07	2.56273e-05	TRUE		ENSG00000263905	NA	20	3074861	3075153	1	misc_RNA	RNA, 7SL, cytoplasmic 555, pseudogene [Source:HGNC Symbol;Acc:46571]
193	LAMC3	118.799	-8.11202	1.1434	4.33716e-13	4.74099e-11	TRUE		ENSG00000050555	10319	9	133884469	133969860	1	protein_coding	laminin, gamma 3 [Source:HGNC Symbol;Acc:6494]
87	EDA	244.438	-8.1742	0.962548	5.00824e-18	1.25734e-15	TRUE		ENSG00000158813	1896	X	68835911	69259319	1	protein_coding	ectodysplasin A [Source:HGNC Symbol;Acc:3157]
577	EPPK1	21.5248	-8.29081	2.90775	1.21207e-07	4.33348e-06	TRUE		ENSG00000227184	83481	8	144939497	144952632	-1	protein_coding	epiplakin 1 [Source:HGNC Symbol;Acc:15577]
6	FBLN7	807.579	-8.43013	0.610885	5.49407e-43	2.09196e-39	TRUE	FBLN7	ENSG00000144152	129804	2	112895962	112945791	1	protein_coding	fibulin 7 [Source:HGNC Symbol;Acc:26740]
562	MTHFD1P1	24.743	-8.51446	2.95002	8.97128e-08	3.29143e-06	TRUE		ENSG00000231831	NA	X	57419079	57421842	-1	pseudogene	methylenetetrahydrofolate dehydrogenase (NADP+ dependent) 1 pseudogene 1 [Source:HGNC Symbol;Acc:7433]
605	GPR125	26.3109	-8.56661	3.00621	2.11292e-07	7.21549e-06	TRUE		ENSG00000152990	166647	4	22346694	22517677	-1	protein_coding	G protein-coupled receptor 125 [Source:HGNC Symbol;Acc:13839]
715	CDH1	29.6328	-8.65088	3.124	9.91747e-07	2.84284e-05	TRUE		ENSG00000039068	999	16	68771128	68869451	1	protein_coding	cadherin 1, type 1, E-cadherin (epithelial) [Source:HGNC Symbol;Acc:1748]
587	OR52N3P	28.2119	-8.69262	3.01702	1.41518e-07	4.98171e-06	TRUE		ENSG00000236965	NA	11	5821594	5822690	1	pseudogene	olfactory receptor, family 52, subfamily N, member 3 pseudogene [Source:HGNC Symbol;Acc:15229]
533	ZNF662	31.0031	-8.88197	3.01842	5.57305e-08	2.15435e-06	TRUE		ENSG00000182983	389114	3	42947223	42960825	1	protein_coding	zinc finger protein 662 [Source:HGNC Symbol;Acc:31930]
21	CCR4	540.689	-8.95494	0.796133	1.32913e-28	1.38024e-25	TRUE	CCR4	ENSG00000183813	1233	3	32993066	32997841	1	protein_coding	chemokine (C-C motif) receptor 4 [Source:HGNC Symbol;Acc:1605]
133	ST6GALNAC1	209.983	-8.95877	1.16703	5.27798e-15	8.31591e-13	TRUE		ENSG00000070526	55808	17	74620843	74639920	-1	protein_coding	ST6 (alpha-N-acetyl-neuraminyl-2,3-beta-galactosyl-1,3)-N-acetylgalactosaminide alpha-2,6-sialyltransferase 1 [Source:HGNC Symbol;Acc:23614]
18	CD200	590.263	-9.02135	0.77605	3.90771e-31	4.69872e-28	TRUE	CD200	ENSG00000091972	4345	3	112051194	112081659	1	protein_coding	CD200 molecule [Source:HGNC Symbol;Acc:7203]
431	RAI2	32.4619	-9.02235	2.97575	8.48178e-09	4.08808e-07	TRUE		ENSG00000131831	10742	X	17818169	17879457	-1	protein_coding	retinoic acid induced 2 [Source:HGNC Symbol;Acc:9835]
449	KRT18P15	34.2827	-9.09247	3.0057	1.22633e-08	5.69446e-07	TRUE		ENSG00000234737	NA	3	32300432	32301722	1	pseudogene	keratin 18 pseudogene 15 [Source:HGNC Symbol;Acc:32449]
186	EMR4P	135.207	-9.1068	1.39791	1.73691e-13	1.9742e-11	TRUE		ENSG00000268758	326342	19	6952511	6990857	-1	pseudogene	egf-like module containing, mucin-like, hormone receptor-like 4 pseudogene [Source:HGNC Symbol;Acc:19240]
363	CCR12P	36.8302	-9.2811	2.96861	1.12196e-09	6.45647e-08	TRUE		ENSG00000238241	NA	13	100060035	100061316	-1	pseudogene	chemokine (C-C motif) receptor 12, pseudogene [Source:HGNC Symbol;Acc:39812]
406	EPGN	37.8715	-9.28314	3.01112	4.22366e-09	2.14908e-07	TRUE		ENSG00000182585	255324	4	75174190	75181024	1	protein_coding	epithelial mitogen [Source:HGNC Symbol;Acc:17470]
443	GJB6	39.3339	-9.30826	3.05271	1.13672e-08	5.34351e-07	TRUE		ENSG00000121742	10804	13	20796110	20806534	-1	protein_coding	gap junction protein, beta 6, 30kDa [Source:HGNC Symbol;Acc:4288]
378	PHF2P2	45.716	-9.59466	3.05542	1.95395e-09	1.07566e-07	TRUE		ENSG00000226057	NA	13	19520895	19636858	-1	pseudogene	PHD finger protein 2 pseudogene 2 [Source:HGNC Symbol;Acc:38808]
323	SEMA5A	44.0194	-9.59665	2.99736	2.51265e-10	1.61701e-08	TRUE		ENSG00000112902	9037	5	9035138	9546187	-1	protein_coding	sema domain, seven thrombospondin repeats (type 1 and type 1-like), transmembrane domain (TM) and short cytoplasmic domain, (semaphorin) 5A [Source:HGNC Symbol;Acc:10736]
370	GREM2	45.6013	-9.60021	3.04755	1.46998e-09	8.29212e-08	TRUE		ENSG00000180875	64388	1	240652873	240775449	-1	protein_coding	gremlin 2, DAN family BMP antagonist [Source:HGNC Symbol;Acc:17655]
294	GTSCR1	44.7626	-9.64669	2.97971	8.06706e-11	5.72361e-09	TRUE		ENSG00000263417	220158	18	68297755	68317980	-1	protein_coding	Gilles de la Tourette syndrome chromosome region, candidate 1 [Source:HGNC Symbol;Acc:18406]
151	EDAR	202.72	-9.73654	1.43668	2.21662e-14	3.1068e-12	TRUE		ENSG00000135960	10913	2	109510927	109605828	-1	protein_coding	ectodysplasin A receptor [Source:HGNC Symbol;Acc:2895]
316	C14orf132	48.751	-9.75788	3.02517	2.00255e-10	1.31467e-08	TRUE		ENSG00000227051	101929186	14	96505661	96560417	1	protein_coding	chromosome 14 open reading frame 132 [Source:HGNC Symbol;Acc:20346]
303	BCL2L14	49.8784	-9.80596	3.02067	1.1116e-10	7.67238e-09	TRUE		ENSG00000121380	101928224	12	12202778	12364018	1	protein_coding	BCL2-like 14 (apoptosis facilitator) [Source:HGNC Symbol;Acc:16657]
290	TRAV20	50.4484	-9.83472	3.01685	7.38316e-11	5.30427e-09	TRUE		ENSG00000211800	NA	14	22508840	22509399	1	TR_V_gene	T cell receptor alpha variable 20 [Source:HGNC Symbol;Acc:12117]
270	ZNF667	50.9063	-9.86652	3.00196	2.88473e-11	2.23405e-09	TRUE		ENSG00000198046	63934	19	56950694	56989434	-1	protein_coding	zinc finger protein 667 [Source:HGNC Symbol;Acc:28854]
287	ZNF135	55.0694	-9.96991	3.04465	7.30396e-11	5.28058e-09	TRUE		ENSG00000176293	7694	19	58570607	58597677	1	protein_coding	zinc finger protein 135 [Source:HGNC Symbol;Acc:12919]
143	WNT7A	248.041	-9.98246	1.46392	1.23457e-14	1.81968e-12	TRUE		ENSG00000154764	7476	3	13857755	13921618	-1	protein_coding	wingless-type MMTV integration site family, member 7A [Source:HGNC Symbol;Acc:12786]
217	ADAM23	68.9562	-10.3868	3.05477	2.03337e-12	1.97678e-10	TRUE		ENSG00000114948	8745	2	207308263	207485851	1	protein_coding	ADAM metallopeptidase domain 23 [Source:HGNC Symbol;Acc:202]
283	DSC1	75.6235	-10.4651	3.13852	5.31185e-11	3.90208e-09	TRUE		ENSG00000134765	1823	18	28709199	28742819	-1	protein_coding	desmocollin 1 [Source:HGNC Symbol;Acc:3035]
273	C4BPB	77.0855	-10.4981	3.13586	3.82074e-11	2.91935e-09	TRUE		ENSG00000123843	725	1	207262187	207273338	1	protein_coding	complement component 4 binding protein, beta [Source:HGNC Symbol;Acc:1328]
243	RORC	76.5134	-10.527	3.10238	6.08742e-12	5.28795e-10	TRUE		ENSG00000143365	6097	1	151778547	151804348	-1	protein_coding	RAR-related orphan receptor C [Source:HGNC Symbol;Acc:10260]
340	SIAH3	82.3298	-10.5343	3.21579	5.14741e-10	3.15275e-08	TRUE		ENSG00000215475	283514	13	46354405	46425871	-1	protein_coding	siah E3 ubiquitin protein ligase family member 3 [Source:HGNC Symbol;Acc:30553]
202	SORCS3	75.425	-10.5411	3.06477	7.3326e-13	7.65879e-11	TRUE		ENSG00000156395	22986	10	106400859	107024993	1	protein_coding	sortilin-related VPS10 domain containing receptor 3 [Source:HGNC Symbol;Acc:16699]
207	BEND5	83.2046	-10.691	3.10615	1.14503e-12	1.16264e-10	TRUE		ENSG00000162373	79656	1	49193195	49242641	-1	protein_coding	BEN domain containing 5 [Source:HGNC Symbol;Acc:25668]
198	NRCAM	86.1996	-10.756	3.1012	5.05984e-13	5.40173e-11	TRUE		ENSG00000091129	4897	7	107788068	108097161	-1	protein_coding	neuronal cell adhesion molecule [Source:HGNC Symbol;Acc:7994]
182	KRT1	88.766	-10.8176	3.08998	1.3663e-13	1.59258e-11	TRUE		ENSG00000167768	3848	12	53068520	53074191	-1	protein_coding	keratin 1 [Source:HGNC Symbol;Acc:6412]
76	FAM153B	427.687	-10.8741	1.37742	4.54149e-19	1.31335e-16	TRUE		ENSG00000182230	100507387	5	175487692	175559261	1	protein_coding	family with sequence similarity 153, member B [Source:HGNC Symbol;Acc:27323]
67	FAM153A	483.952	-11.0034	1.37717	1.08608e-19	3.54467e-17	TRUE		ENSG00000170074	285596	5	177134982	177210399	-1	protein_coding	family with sequence similarity 153, member A [Source:HGNC Symbol;Acc:29940]
144	DBH	108.174	-11.1587	3.12044	1.25356e-14	1.83583e-12	TRUE		ENSG00000123454	1621	9	136501482	136524466	1	protein_coding	dopamine beta-hydroxylase (dopamine beta-monooxygenase) [Source:HGNC Symbol;Acc:2689]
131	NEFL	123.068	-11.3698	3.1464	5.0992e-15	8.1466e-13	TRUE		ENSG00000104725	NA	8	24808468	24814624	-1	processed_transcript	neurofilament, light polypeptide [Source:HGNC Symbol;Acc:7739]
104	CA6	163.772	-11.85	3.1887	1.57877e-16	3.24941e-14	TRUE		ENSG00000131686	765	1	9005926	9035151	1	protein_coding	carbonic anhydrase VI [Source:HGNC Symbol;Acc:1380]
99	SUSD4	164.961	-11.8717	3.18227	5.90812e-17	1.28549e-14	TRUE		ENSG00000143502	55061	1	223394161	223537544	-1	protein_coding	sushi domain containing 4 [Source:HGNC Symbol;Acc:25470]
27	TSHZ2	1230.79	-15.128	3.51295	2.94891e-27	2.4061e-24	TRUE	TSHZ2	ENSG00000182463	128553	20	51588946	52111869	1	protein_coding	teashirt zinc finger homeobox 2 [Source:HGNC Symbol;Acc:13010]
