# Supplementary material for: Selective elimination of immunosuppressive T cells in patients with multiple myeloma
Source: Leukemia. 2021 Feb 17;35(9):2602–15. doi: 10.1038/s41375-021-01172-x (PMC8410603; doi:10.1038/s41375-021-01172-x)
Supplement: Supplementary file 4 — Data Table S2 [file 41375_2021_1172_MOESM4_ESM.xlsx]

## Sheet: Data Table S2
Data Table S2: full list of all analyzed protein in a High throughput screening of 351 different cytokines and immune proteins in the supernatants of the T cells cultures with or without CD8+ SLAMF7+
ID	Name	uniprot.protein	uniprot.id	uniprot.gene	logFC	AveExpr	P.Value	adj.P.Val
ab1600	CCL22	CCL22_HUMAN	O00626	CCL22	-1.07	15.54	2.24e-05	0.00117768
ab1583	IGKC	IGKC_HUMAN	P01834	IGKC	-0.29	15.53	0.236295	0.634609
ab1612	ALBU	ALBU_HUMAN	P02768	ALB	-0.21	15.52	0.381367	0.777745
ab1624	S10A8/9	NA	NA	NA	0.45	15.35	0.0453536	0.229384
ab2782	CD44v2	NA	P16070	CD44	-0.65	15.22	0.00429168	0.0517794
ab1584	IGLC1	IGLC1_HUMAN	P0CG04	IGLC1	-0.27	15.21	0.257955	0.652323
ab1925	CSF1R	CSF1R_HUMAN	P07333	CSF1R	-0.55	15.2	0.00512688	0.05898
ab1623	CO3	CO3_HUMAN	P01024	C3	0.05	15.18	0.763341	0.969849
ab1132	BTLA	BTLA_HUMAN	Q7Z6A9	BTLA	-0.15	15.15	0.63486	0.916799
ab2700	TLR3	TLR3_HUMAN	O15455	TLR3	-0.18	14.95	0.414419	0.803324
ab1059	CXCR5	CXCR5_HUMAN	P32302	CXCR5	-0.36	14.94	0.0475808	0.236108
ab1737	OSTP	OSTP_HUMAN	P10451	SPP1	0.4	14.91	0.101764	0.382342
ab1732	HGF	HGF_HUMAN	P14210	HGF	-0.73	14.89	0.0189037	0.127852
ab2312	IL8	IL8_HUMAN	P10145	CXCL8	1.61	14.85	1.08e-10	1.89e-08
ab0993	CD81	CD81_HUMAN	P60033	CD81	-0.44	14.81	0.0400752	0.210796
ab1947	I13R2	I13R2_HUMAN	Q14627	IL13RA2	-0.91	14.81	0.000144453	0.00542731
ab1402	ITB2	ITB2_HUMAN	P05107	ITGB2	-0.24	14.74	0.298714	0.690267
ab2214	ADIPO	ADIPO_HUMAN	Q15848	ADIPOQ	-0.55	14.74	0.0067693	0.0650796
ab1637	BASI	BASI_HUMAN	P35613	BSG	-0.52	14.72	0.00695457	0.0653233
ab1448	CD47	CD47_HUMAN	Q08722	CD47	-0.78	14.64	0.00183809	0.0311882
ab1599	CCL26	CCL26_HUMAN	Q9Y258	CCL26	-1.14	14.59	0.000112995	0.00457196
ab2263	IL1A	IL1A_HUMAN	P01583	IL1A	-0.41	14.59	0.035535	0.194702
ab1831	IL2RA	IL2RA_HUMAN	P01589	IL2RA	-0.05	14.53	0.871651	0.975521
ab2129	SLAF8	SLAF8_HUMAN	Q9P0V8	SLAMF8	-0.13	14.53	0.508085	0.867277
ab2176	INHBA	INHBA_HUMAN	P08476	INHBA	0.4	14.51	0.0451292	0.229384
ab1778	DPP4	DPP4_HUMAN	P27487	DPP4	-0.01	14.5	0.96323	0.995309
ab1481	CD99	CD99_HUMAN	P14209	CD99	-0.29	14.45	0.0339084	0.193519
ab1725	LIF	LIF_HUMAN	P15018	LIF	0.13	14.44	0.494832	0.859827
ab2455	TNR1B	TNR1B_HUMAN	P20333	TNFRSF1B	0.06	14.44	0.759882	0.968552
ab2441	IL34	IL34_HUMAN	Q6ZMJ4	IL34	-0.66	14.4	0.0068049	0.0650796
ab1540	CD44	CD44_HUMAN	P16070	CD44	-0.12	14.38	0.453327	0.822843
ab1215	HMGB1	HMGB1_HUMAN	P09429	HMGB1	-0.41	14.37	0.0488513	0.240147
ab1582	TBB3	TBB3_HUMAN	Q13509	TUBB3	-0.39	14.35	0.0159809	0.114096
ab2374	FGF2	FGF2_HUMAN	P09038	FGF2	-0.31	14.34	0.067981	0.308258
ab1781	NRP1	NRP1_HUMAN	O14786	NRP1	0	14.28	0.98595	0.997246
ab1940	ANGP4	ANGP4_HUMAN	Q9Y264	ANGPT4	0.01	14.27	0.95989	0.995309
ab1995	IGF1R	IGF1R_HUMAN	P08069	IGF1R	-0.46	14.27	0.020057	0.130346
ab1454	ICAM1	ICAM1_HUMAN	P05362	ICAM1	-0.14	14.15	0.222941	0.6076
ab1453	CD53	CD53_HUMAN	P19397	CD53	-0.33	14.07	0.0731483	0.318459
ab2445	TNR16	TNR16_HUMAN	P08138	NGFR	-0.51	14.03	0.0110021	0.0889682
ab1670	CYTL1	CYTL1_HUMAN	Q9NRR1	CYTL1	-0.07	14.01	0.710829	0.940025
ab1529	CD5	CD5_HUMAN	P06127	CD5	-0.64	13.97	0.000863951	0.0212684
ab1478	TNR6	TNR6_HUMAN	P25445	FAS	-0.39	13.93	0.0373906	0.200688
ab1524	CD3deg	NA	P07766	CD3E	0.06	13.88	0.713855	0.940025
ab1634	CEAM5,8	NA	P06731	CEACAM5	-0.46	13.87	0.023748	0.148708
ab1492	GLPB	GLPB_HUMAN	P06028	GYPB	-0.44	13.77	0.0053484	0.0598565
ab2250	TR13B	TR13B_HUMAN	O14836	TNFRSF13B	-0.19	13.72	0.173633	0.537242
ab1028	TNR9	TNR9_HUMAN	Q07011	TNFRSF9	-0.56	13.71	0.00119599	0.0258242
ab1817	IL20	IL20_HUMAN	Q9NYY1	IL20	-0.49	13.7	0.0148229	0.109815
ab2717	IL17	IL17_HUMAN	Q16552	IL17A	-0.55	13.65	0.00122739	0.0258242
ab2391	CCL4	CCL4_HUMAN	P13236	CCL4	2.16	13.64	0.000889551	0.0212684
ab1604	VEGFA	VEGFA_HUMAN	P15692	VEGFA	-0.77	13.61	0.00181	0.0311882
ab1731	IL12B	IL12B_HUMAN	P29460	IL12B	-0.62	13.61	0.00048328	0.0137297
ab0987	CCR7	CCR7_HUMAN	P32248	CCR7	-0.24	13.59	0.145214	0.481388
ab1459	NCAM1	NCAM1_HUMAN	P13591	NCAM1	-0.41	13.56	0.0235643	0.148708
ab1358	CD3E	CD3E_HUMAN	P07766	CD3E	-0.08	13.54	0.649893	0.923902
ab1933	IL22	IL22_HUMAN	Q9GZX6	IL22	0.33	13.54	0.210673	0.589437
ab1901	IL2	IL2_HUMAN	P60568	IL2	-1.07	13.53	3.93e-05	0.00188099
ab1774	CCL24	CCL24_HUMAN	O00175	CCL24	-0.26	13.49	0.345308	0.735151
ab2132	SLAF1	SLAF1_HUMAN	Q13291	SLAMF1	-0.24	13.47	0.222042	0.6076
ab1433	GP1BA	GP1BA_HUMAN	P07359	GP1BA	-0.1	13.44	0.609375	0.916799
ab1471	TFR1	TFR1_HUMAN	P02786	TFRC	0.01	13.43	0.957827	0.995309
ab2246	CD166	CD166_HUMAN	Q13740	ALCAM	0.07	13.4	0.716635	0.940025
ab1514	PERM	PERM_HUMAN	P05164	MPO	0.27	13.38	0.201967	0.574243
ab2342	ADA17	ADA17_HUMAN	P78536	ADAM17	-0.08	13.38	0.52426	0.869281
ab1627	CD14	CD14_HUMAN	P08571	CD14	-0.59	13.35	0.13971	0.480012
ab1117	CTLA4	CTLA4_HUMAN	P16410	CTLA4	0.06	13.34	0.663388	0.929956
ab2491	SDF1	SDF1_HUMAN	P48061	CXCL12	-0.1	13.33	0.600138	0.916799
ab1613	VEGFC	VEGFC_HUMAN	P49767	VEGFC	0.06	13.31	0.56277	0.898941
ab1842	TIMP1	TIMP1_HUMAN	P01033	TIMP1	0.15	13.31	0.254424	0.652323
ab2434	IL1RA	IL1RA_HUMAN	P18510	IL1RN	0.29	13.3	0.0784747	0.326139
ab1538	ITA2B (CD41a)	NA	P08514	ITGA2B	0.04	13.27	0.787719	0.975521
ab1567	ITAV	ITAV_HUMAN	P06756	ITGAV	0.02	13.26	0.89515	0.977109
ab2290	BCAM	BCAM_HUMAN	P50895	BCAM	0.33	13.24	0.0393003	0.208808
ab1553	HLA-I	NA	NA	NA	0.38	13.22	0.00258589	0.0369944
ab1432	ITA2B	ITA2B_HUMAN	P08514	ITGA2B	-0.43	13.15	0.0808454	0.327659
ab1900	FCER2	FCER2_HUMAN	P06734	FCER2	-0.03	13.14	0.767276	0.972499
ab2437	CD276	CD276_HUMAN	Q5ZPR3	CD276	-0.07	13.11	0.72599	0.947569
ab1611	Lactoferin	TRFL_HUMAN	P02788	LTF	-0.35	13.08	0.320195	0.716692
ab1794	TR10D	TR10D_HUMAN	Q9UBN6	TNFRSF10D	-0.04	13.06	0.679731	0.932134
ab1832	UPAR	UPAR_HUMAN	Q03405	PLAUR	0.19	13.05	0.0227559	0.145971
ab1885	ONCM	ONCM_HUMAN	P13725	OSM	0.16	13.04	0.0654538	0.302006
ab1390	AMPN	AMPN_HUMAN	P15144	ANPEP	-0.22	13.01	0.181794	0.552738
ab1419	CD27	CD27_HUMAN	P26842	CD27	0.02	12.99	0.901048	0.977109
ab1566	ITA6	ITA6_HUMAN	P23229	ITGA6	0.03	12.97	0.756423	0.968552
ab1017	TNFL4	TNFL4_HUMAN	P23510	TNFSF4	0.21	12.96	0.324319	0.716771
ab1442	CD45RA	NA	P08575	PTPRC	-0.05	12.96	0.70735	0.939561
ab2515	CXL16	CXL16_HUMAN	Q9H2A7	CXCL16	-0.2	12.96	0.0602016	0.28023
ab2760	CADH2	CADH2_HUMAN	P19022	CDH2	0.02	12.95	0.907656	0.977109
ab1546	CD63	CD63_HUMAN	P08962	CD63	0.28	12.94	0.120396	0.427894
ab1565	ITA5	ITA5_HUMAN	P08648	ITGA5	-0.03	12.91	0.856064	0.975521
ab2783	CD36	CD36_HUMAN	P16671	CD36	-0.42	12.9	0.0308035	0.184121
ab1671	CCL5	CCL5_HUMAN	P13501	CCL5	-0.86	12.86	0.0016573	0.0311882
ab2067	HAVR2	HAVR2_HUMAN	Q8TDQ0	HAVCR2	-0.06	12.85	0.427634	0.808893
ab1495	DPB1	DPB1_HUMAN	P04440	HLA-DPB1	-0.3	12.75	0.151921	0.481388
ab1378	CD9	CD9_HUMAN	P21926	CD9	-0.2	12.74	0.296199	0.690267
ab1598	CCL20	CCL20_HUMAN	P78556	CCL20	-0.1	12.72	0.1648	0.512927
ab1970	I13R1	I13R1_HUMAN	P78552	IL13RA1	-0.54	12.71	0.00260227	0.0369944
ab1944	C163A	C163A_HUMAN	Q86VB7	CD163	0.19	12.69	0.0782708	0.326139
ab1991	AREG	AREG_HUMAN	P15514	AREG	-0.16	12.68	0.39747	0.78894
ab1493	HLA-ABC	NA	NA	NA	-0.02	12.67	0.869262	0.975521
ab1375	CD8A	CD8A_HUMAN	P01732	CD8A	0.06	12.62	0.693938	0.939561
ab1692	CCL7	CCL7_HUMAN	P80098	CCL7	0.13	12.61	0.0900164	0.350731
ab1345	PRIO	PRIO_HUMAN	P04156	PRNP	-0.24	12.6	0.00940583	0.079677
ab2674	TNF11	TNF11_HUMAN	O14788	TNFSF11	-0.12	12.6	0.354993	0.740396
ab1983	TNFL6	TNFL6_HUMAN	P48023	FASLG	-0.16	12.54	0.198944	0.574243
ab1753	TGFB2	TGFB2_HUMAN	P61812	TGFB2	-0.23	12.5	0.204364	0.574999
ab1602	NGF-beta	NGF_HUMAN	P01138	NGF	0.02	12.46	0.867657	0.975521
ab1497	IL6	IL6_HUMAN	P05231	IL6	3.04	12.45	1.62e-12	8.51e-10
ab1706	IL6RA	IL6RA_HUMAN	P08887	IL6R	-0.06	12.42	0.432127	0.808893
ab1795	CCL3	CCL3_HUMAN	P10147	CCL3	0.89	12.4	0.00675861	0.0650796
ab1461	LFA3	LFA3_HUMAN	P19256	CD58	0.08	12.36	0.632942	0.916799
ab1709	NP1L4	NP1L4_HUMAN	Q99733	NAP1L4	0.72	12.33	1.71e-06	0.000224372
ab2407	I17RA	I17RA_HUMAN	Q96F46	IL17RA	-0.05	12.32	0.774659	0.973684
ab1473	CD72	CD72_HUMAN	P21854	CD72	0.15	12.31	0.0261735	0.161968
ab1681	IL12p70	NA	P29459	IL12A	0.04	12.23	0.66702	0.929967
ab2431	IL5	IL5_HUMAN	P05113	IL5	-1.2	12.23	0.000243347	0.00800004
ab1466	LYAM1	LYAM1_HUMAN	P14151	SELL	0.25	12.22	0.00558808	0.0612361
ab1752	TNR5	TNR5_HUMAN	P25942	CD40	-0.15	12.19	0.0927215	0.358614
ab1579	anti-dsDNA	NA	NA	NA	0.23	12.18	0.00764059	0.0687926
ab1224	IL34_MOUSE	IL34_MOUSE	Q8R1R4	Il34	0.26	12.17	0.260433	0.652323
ab1711	TN13B	TN13B_HUMAN	Q9Y275	TNFSF13B	-0.19	12.16	0.000275092	0.00851167
ab2150	CCL23	CCL23_HUMAN	P55773	CCL23	0.05	12.16	0.458761	0.824579
ab0991	LEUK	LEUK_HUMAN	P16150	SPN	-0.58	12.12	0.000112987	0.00457196
ab2448	CCL17	CCL17_HUMAN	Q92583	CCL17	0.48	12.12	0.150057	0.481388
ab1765	TNR14	TNR14_HUMAN	Q92956	TNFRSF14	-0.18	12.09	0.0106134	0.0872287
ab1420	CD28	CD28_HUMAN	P10747	CD28	-0.25	12.07	0.127295	0.44638
ab2363	CEAM1	CEAM1_HUMAN	P13688	CEACAM1	0.13	12.04	0.284435	0.686297
ab1384	ITAL	ITAL_HUMAN	P20701	ITGAL	-0.19	12.02	0.271146	0.672748
ab1585	CCL19	CCL19_HUMAN	Q99731	CCL19	0.11	12.02	0.0344568	0.193519
ab1111	ENTP1	ENTP1_HUMAN	P49961	ENTPD1	-0.61	11.99	0.0493823	0.24051
ab1536	CR1	CR1_HUMAN	P17927	CR1	-0.06	11.95	0.643981	0.921083
ab1999	LYAM2	LYAM2_HUMAN	P16581	SELE	-0.49	11.94	0.000995877	0.0227753
ab1581	DRA	DRA_HUMAN	P01903	HLA-DRA	-0.09	11.93	0.297147	0.690267
ab1943	LYAM3	LYAM3_HUMAN	P16109	SELP	0.44	11.92	0.0738632	0.318459
ab1987	EPCAM	EPCAM_HUMAN	P16422	EPCAM	-0.09	11.92	0.504326	0.866556
ab1593	IgE	NA	NA	NA	0.07	11.88	0.32296	0.716771
ab1371	CD7	CD7_HUMAN	P09564	CD7	-0.26	11.85	0.146261	0.481388
ab1480	4F2	4F2_HUMAN	P08195	SLC3A2	-0.05	11.84	0.443635	0.816553
ab1535	PECA1	PECA1_HUMAN	P16284	PECAM1	0	11.83	0.993289	0.997246
ab1488	SELPL	SELPL_HUMAN	Q14242	SELPLG	-0.11	11.79	0.327505	0.717783
ab1510	IL15	IL15_HUMAN	P40933	IL15	-0.51	11.79	0.0160515	0.114096
ab1423	TNR8	TNR8_HUMAN	P28908	TNFRSF8	-0.42	11.78	0.00598535	0.0632548
ab2373	BMP5	BMP5_HUMAN	P22003	BMP5	-0.03	11.78	0.758063	0.968552
ab1619	VGFR2	VGFR2_HUMAN	P35968	KDR	0	11.77	0.96774	0.995309
ab1679	IL36G	IL36G_HUMAN	Q9NZH8	IL36G	0.02	11.77	0.790723	0.975521
ab1713	ELAF	ELAF_HUMAN	P19957	PI3	-0.09	11.75	0.0891885	0.350098
ab1690	CCL8	CCL8_HUMAN	P80075	CCL8	0.14	11.68	0.00178447	0.0311882
ab1957	CSF1	CSF1_HUMAN	P09603	CSF1	-0.24	11.64	0.140536	0.480012
ab1696	IL16	IL16_HUMAN	Q14005	IL16	0.13	11.63	0.0974418	0.373497
ab1928	IL4	IL4_HUMAN	P05112	IL4	0.04	11.63	0.688566	0.938306
ab1601	CCL25	CCL25_HUMAN	O15444	CCL25	0.13	11.61	0.0811436	0.327659
ab1716	IL13	IL13_HUMAN	P35225	IL13	0.07	11.59	0.414343	0.803324
ab1450	ICAM3	ICAM3_HUMAN	P32942	ICAM3	-0.09	11.57	0.792946	0.975521
ab1828	CXCL5	CXCL5_HUMAN	P42830	CXCL5	1.08	11.57	6.8e-12	1.79e-09
ab2435	CCL2	CCL2_HUMAN	P13500	CCL2	0.62	11.57	8.57e-06	0.000644196
ab1405	CD19	CD19_HUMAN	P15391	CD19	-0.04	11.54	0.732068	0.950784
ab2403	IL17C	IL17C_HUMAN	Q9P0M4	IL17C	0.15	11.54	0.257161	0.652323
ab1426	CD34	CD34_HUMAN	P28906	CD34	-0.04	11.53	0.423127	0.808893
ab1525	CD4	CD4_HUMAN	P01730	CD4	-0.06	11.51	0.51358	0.868288
ab1857	TNR11	TNR11_HUMAN	Q9Y6Q6	TNFRSF11A	-0.37	11.5	0.0129565	0.100222
ab1561	FCG2A	FCG2A_HUMAN	P12318	FCGR2A	0	11.49	0.987162	0.997246
ab1632	CEAM1,3,5,6,8	NA	P13688	CEACAM1	0	11.48	0.99698	0.997246
ab1772	BMP7	BMP7_HUMAN	P18075	BMP7	-0.02	11.46	0.819796	0.975521
ab2704	GRN	GRN_HUMAN	P28799	GRN	-0.09	11.45	0.4953	0.859827
ab1367	CD6	CD6_HUMAN	P30203	CD6	-0.08	11.43	0.67886	0.932134
ab1921	TNFB	TNFB_HUMAN	P01374	LTA	0.24	11.43	0.000203822	0.00714736
ab1087	MUC1	MUC1_HUMAN	P15941	MUC1	0.11	11.42	0.570249	0.902638
ab2474	ERBB2	ERBB2_HUMAN	P04626	ERBB2	-0.05	11.4	0.782887	0.975521
ab1415	CD24	CD24_HUMAN	P25063	CD24	0.1	11.32	0.532787	0.87304
ab1532	FCG3A	FCG3A_HUMAN	P08637	FCGR3A	-0.1	11.31	0.186984	0.558828
ab1543	ITA4	ITA4_HUMAN	P13612	ITGA4	0.13	11.29	0.0664816	0.304081
ab1356	CD2	CD2_HUMAN	P06729	CD2	0.11	11.25	0.47557	0.839428
ab1439	PTPRC (CD45)	PTPRC_HUMAN	P08575	PTPRC	-0.01	11.25	0.857798	0.975521
ab1608	HLAG	HLAG_HUMAN	P17693	HLA-G	-0.03	11.25	0.700134	0.939561
ab2317	BMP6	BMP6_HUMAN	P22004	BMP6	0	11.25	0.971971	0.995309
ab1816	MIF	MIF_HUMAN	P14174	MIF	0.12	11.24	0.0371336	0.200688
ab2688	NAMPT	NAMPT_HUMAN	P43490	NAMPT	0.12	11.24	0.0547264	0.261692
ab1446	MCP	MCP_HUMAN	P15529	CD46	0.14	11.23	0.00251888	0.0369944
ab2332	TNR1A	TNR1A_HUMAN	P19438	TNFRSF1A	-0.18	11.21	0.0111894	0.0889682
ab0974	PDCD1	PDCD1_HUMAN	Q15116	PDCD1	0.1	11.2	0.356122	0.740396
ab1203	LAMP1	LAMP1_HUMAN	P11279	LAMP1	0.15	11.19	0.505766	0.866556
ab1490	MPRI	MPRI_HUMAN	P11717	IGF2R	-0.07	11.19	0.117691	0.42401
ab1533	CR2	CR2_HUMAN	P20023	CR2	0	11.19	0.997246	0.997246
ab2004	GROA	GROA_HUMAN	P09341	CXCL1	0.83	11.18	5.14e-06	0.000450899
ab2720	CEAM5	CEAM5_HUMAN	P06731	CEACAM5	0.31	11.18	0.00775972	0.0687926
ab1639	CD69	CD69_HUMAN	Q07108	CD69	-0.01	11.17	0.871663	0.975521
ab2227	TNR17	TNR17_HUMAN	Q02223	TNFRSF17	0.13	11.17	0.146385	0.481388
ab1464	CD59	CD59_HUMAN	P13987	CD59	-0.01	11.14	0.814527	0.975521
ab1830	CD97	CD97_HUMAN	P48960	CD97	0.03	11.14	0.597806	0.916799
ab2503	CXL10	CXL10_HUMAN	P02778	CXCL10	-0.14	11.14	0.085912	0.339772
ab1501	PRTN3	PRTN3_HUMAN	P24158	PRTN3	-0.18	11.11	0.000572553	0.0150582
ab1841	PLF4	PLF4_HUMAN	P02776	PF4	0.09	11.09	0.409836	0.803324
ab1744	KIT	KIT_HUMAN	P10721	KIT	0.03	11.07	0.630294	0.916799
ab1594	CD20	CD20_HUMAN	P11836	MS4A1	0.06	11.06	0.237203	0.634609
ab1733	IL33RA	NA	NA	NA	0.07	11.06	0.199816	0.574243
ab1934	TR11B	TR11B_HUMAN	O00300	TNFRSF11B	0.18	11.06	0.0345833	0.193519
ab1401	CDw17	NA	NA	NA	-0.04	11.04	0.573273	0.902819
ab1633	CEAM6	CEAM6_HUMAN	P40199	CEACAM6	0	11.04	0.978059	0.997013
ab1213	IL33_MOUSE	IL33_MOUSE	Q8BVZ5	Il33	0.09	11.03	0.359725	0.744943
ab2135	EPCR	EPCR_HUMAN	Q9UNN8	PROCR	-0.03	10.98	0.712382	0.940025
ab2145	TNR21	TNR21_HUMAN	O75509	TNFRSF21	-0.02	10.93	0.804407	0.975521
ab1960	BMP4	BMP4_HUMAN	P12644	BMP4	0.03	10.91	0.527108	0.869281
ab2749	IL32	IL32_HUMAN	P24001	IL32	0.06	10.89	0.531736	0.87304
ab1868	TLR2	TLR2_HUMAN	O60603	TLR2	0.03	10.88	0.614761	0.916799
ab1878	CCL28	CCL28_HUMAN	Q9NRJ3	CCL28	-0.13	10.88	0.0185844	0.127852
ab1388	ITAM	ITAM_HUMAN	P11215	ITGAM	-0.04	10.87	0.599666	0.916799
ab2301	TNF14	TNF14_HUMAN	O43557	TNFSF14	0.02	10.87	0.920694	0.984319
ab2254	NEP	NEP_HUMAN	P08473	MME	0.01	10.86	0.935305	0.98988
ab1494	HLA-DR	NA	NA	NA	-0.06	10.85	0.631077	0.916799
ab1980	FLT3	FLT3_HUMAN	P36888	FLT3	0.02	10.85	0.830551	0.975521
ab1491	GLPA	GLPA_HUMAN	P02724	GYPA	-0.17	10.83	0.00220892	0.0352088
ab1631	CEAM5,6,8	NA	P06731	CEACAM5	-0.08	10.83	0.150328	0.481388
ab1086	TNF13	TNF13_HUMAN	O75888	TNFSF13	0	10.82	0.97694	0.997013
ab1451	CD52	CD52_HUMAN	P31358	CD52	0.01	10.81	0.934553	0.98988
ab1562	CD33	CD33_HUMAN	P20138	CD33	-0.17	10.81	0.00131193	0.0265414
ab1734	IL18	IL18_HUMAN	Q14116	IL18	0.02	10.81	0.670071	0.929967
ab1754	OX2G	OX2G_HUMAN	P41217	CD200	0.13	10.81	0.346611	0.735151
ab1792	VCAM1	VCAM1_HUMAN	P19320	VCAM1	0.21	10.8	0.14966	0.481388
ab2146	SCRB2	SCRB2_HUMAN	Q14108	SCARB2	-0.05	10.79	0.472219	0.839145
ab2412	CADH1	CADH1_HUMAN	P12830	CDH1	0.02	10.79	0.636104	0.916799
ab2469	VEGF165, VEGF121	NA	P15692	VEGFA	0.04	10.79	0.30368	0.694874
ab1534	ITB1	ITB1_HUMAN	P05556	ITGB1	-0.01	10.78	0.929179	0.989369
ab1618	VGFR1	VGFR1_HUMAN	P17948	FLT1	0	10.77	0.962844	0.995309
ab1519	IFNA1	IFNA1_HUMAN	P01562	IFNA1; IFNA13	-0.04	10.76	0.706179	0.939561
ab1573	ITAE	ITAE_HUMAN	P38570	ITGAE	-0.21	10.73	0.0441732	0.227795
ab2172	IL3	IL3_HUMAN	P08700	IL3	-0.06	10.73	0.66476	0.929956
ab1498	CRLF2	CRLF2_HUMAN	Q9HC73	CRLF2	-0.16	10.72	0.00331546	0.0447161
ab1661	TSLP	TSLP_HUMAN	Q969D9	TSLP	0.09	10.71	0.445533	0.816553
ab1741	IL27A	IL27A_HUMAN	Q8NEV9	IL27	0.05	10.71	0.429439	0.808893
ab1537	CD38	CD38_HUMAN	P28907	CD38	-0.13	10.7	0.291818	0.690267
ab1651	TNFA	TNFA_HUMAN	P01375	TNF	-0.01	10.68	0.844387	0.975521
ab1502	BDNF	BDNF_HUMAN	P23560	BDNF	-0.03	10.65	0.830105	0.975521
ab1823	PD1L1	PD1L1_HUMAN	Q9NZQ7	CD274	-0.18	10.64	0.0341167	0.193519
ab1503	CCL11	CCL11_HUMAN	P51671	CCL11	-0.15	10.63	0.0016914	0.0311882
ab1836	IFNG	IFNG_HUMAN	P01579	IFNG	0.11	10.63	0.132933	0.46002
ab1575	IL2RB	IL2RB_HUMAN	P14784	IL2RB	-0.12	10.6	0.0351959	0.194702
ab1580	anti-FITC	NA	NA	NA	0.04	10.6	0.456775	0.824579
ab1484	EGLN	EGLN_HUMAN	P17813	ENG	0.11	10.58	0.0981811	0.373497
ab1576	SDC1	SDC1_HUMAN	P18827	SDC1	-0.17	10.58	0.00250935	0.0369944
ab1606	K1C18	K1C18_HUMAN	P05783	KRT18	-0.04	10.58	0.517638	0.868288
ab1622	VGFR3	VGFR3_HUMAN	P35916	FLT4	0.04	10.58	0.556706	0.896317
ab1888	IL1B	IL1B_HUMAN	P01584	IL1B	0.55	10.58	2.18e-05	0.00117768
ab1518	KSYK	KSYK_HUMAN	P43405	SYK	-0.03	10.56	0.603915	0.916799
ab1596	CCL13	CCL13_HUMAN	Q99616	CCL13	0.04	10.56	0.608258	0.916799
ab2794	LAG3	LAG3_HUMAN	P18627	LAG3	0.06	10.55	0.453659	0.822843
ab1457	DAF	DAF_HUMAN	P08174	CD55	0.05	10.54	0.316573	0.711613
ab2073	TNF10	TNF10_HUMAN	P50591	TNFSF10	-0.21	10.54	0.475193	0.839428
ab1892	CRTAM	CRTAM_HUMAN	O95727	CRTAM	-0.01	10.51	0.908125	0.977109
ab1389	ITAX	ITAX_HUMAN	P20702	ITGAX	-0.05	10.48	0.611979	0.916799
ab1552	CD139	NA	NA	NA	0.01	10.47	0.887337	0.977109
ab1137	TNR4	TNR4_HUMAN	P43489	TNFRSF4	0	10.46	0.954985	0.995309
ab2113	TNR18	TNR18_HUMAN	Q9Y5U5	TNFRSF18	-0.1	10.46	0.190561	0.561299
ab1509	IL10	IL10_HUMAN	P22301	IL10	0.14	10.45	0.25668	0.652323
ab1951	IL17B	IL17B_HUMAN	Q9UHF5	IL17B	-0.05	10.45	0.403464	0.797827
ab1344	TGM2	TGM2_HUMAN	P21980	TGM2	-0.1	10.44	0.127028	0.44638
ab1869	CCL1	CCL1_HUMAN	P22362	CCL1	0.32	10.44	0.141759	0.481065
ab1568	B3GA1	B3GA1_HUMAN	Q9P2W7	B3GAT1	-0.21	10.43	1.48e-05	0.000971559
ab1827	X3CL1	X3CL1_HUMAN	P78423	CX3CL1	-0.02	10.43	0.835679	0.975521
ab2014	CSF3	CSF3_HUMAN	P09919	CSF3	0.12	10.42	0.0986997	0.373497
ab2124	IL31	IL31_HUMAN	Q6EBC2	IL31	-0.03	10.41	0.663211	0.929956
ab1504	anti Fol.Dendr.Cells	NA	NA	NA	0.21	10.4	0.0165606	0.116145
ab2011	CO5	CO5_HUMAN	P01031	C5	0.06	10.4	0.775615	0.973684
ab1577	CEAM8	CEAM8_HUMAN	P31997	CEACAM8	-0.05	10.38	0.443051	0.816553
ab2125	TREM1	TREM1_HUMAN	Q9NP99	TREM1	0.11	10.38	0.191012	0.561299
ab2466	IL33	IL33_HUMAN	O95760	IL33	-0.02	10.38	0.826133	0.975521
ab1445	CD45RO	NA	P08575	PTPRC	0.01	10.37	0.829504	0.975521
ab2154	CCL27	CCL27_HUMAN	Q9Y4X3	CCL27	0.05	10.37	0.844941	0.975521
ab1412	CD22	CD22_HUMAN	P20273	CD22	0.04	10.34	0.722255	0.94504
ab1863	TGFB3	TGFB3_HUMAN	P10600	TGFB3	0.07	10.34	0.322054	0.716771
ab2476	FLT3L	FLT3L_HUMAN	P49771	FLT3LG	0.12	10.33	0.110916	0.408601
ab2680	IFNL3	IFNL3_HUMAN	Q8IZI9	IFNL3	0.02	10.33	0.802858	0.975521
ab2108	IL7	IL7_HUMAN	P13232	IL7	-0.04	10.32	0.38148	0.777745
ab1477	CD86	CD86_HUMAN	P42081	CD86	0.03	10.29	0.842189	0.975521
ab1636	CD235a	GLPA_HUMAN	P02724	GYPA	0.03	10.28	0.774778	0.973684
ab1789	CCL15	CCL15_HUMAN	Q16663	CCL15	-0.03	10.28	0.864249	0.975521
ab1516	NTF4	NTF4_HUMAN	P34130	NTF4	-0.12	10.27	0.00784707	0.0687926
ab2078	GDF15	GDF15_HUMAN	Q99988	GDF15	0.03	10.27	0.744377	0.962021
ab1428	CD37	CD37_HUMAN	P11049	CD37	-0.01	10.26	0.847415	0.975521
ab2122	CD40L	CD40L_HUMAN	P29965	CD40LG	0.02	10.26	0.706596	0.939561
ab2718	JAG1	JAG1_HUMAN	P78504	JAG1	-0.01	10.26	0.865849	0.975521
ab1475	CD79A	CD79A_HUMAN	P11912	CD79A	-0.14	10.25	0.00387608	0.0497272
ab2480	IL1R2	IL1R2_HUMAN	P27930	IL1R2	0.03	10.25	0.883466	0.977109
ab1394	CD15	NA	NA	NA	-0.1	10.23	0.540626	0.883135
ab1986	CCL14	CCL14_HUMAN	Q16627	CCL14	0.01	10.23	0.880249	0.977109
ab2742	ICOS	ICOS_HUMAN	Q9Y6W8	ICOS	0.11	10.23	0.467871	0.834239
ab1629	CEAM3,5	NA	P40198	CEACAM3	0.04	10.19	0.417876	0.805138
ab1749	IL19	IL19_HUMAN	Q9UHD0	IL19	0.24	10.19	0.111083	0.408601
ab1110	5NTD	5NTD_HUMAN	P21589	NT5E	-0.02	10.18	0.716314	0.940025
ab2202	TF	TF_HUMAN	P13726	F3	0.03	10.18	0.705593	0.939561
ab2492	IL17F	IL17F_HUMAN	Q96PD4	IL17F	0.18	10.17	0.0341502	0.193519
ab1955	IL37	IL37_HUMAN	Q9NZH6	IL37	-0.04	10.16	0.55892	0.896317
ab2005	SIGL9	SIGL9_HUMAN	Q9Y336	SIGLEC9	0.07	10.16	0.383395	0.778632
ab2157	CD244	CD244_HUMAN	Q9BZW8	CD244	-0.03	10.16	0.804876	0.975521
ab2506	CSF3R	CSF3R_HUMAN	Q99062	CSF3R	-0.06	10.16	0.498578	0.862672
ab2440	IL23A	IL23A_HUMAN	Q9NPF7	IL23A	0.08	10.12	0.695952	0.939561
ab1739	CCL21	CCL21_HUMAN	O00585	CCL21	-0.08	10.1	0.192555	0.56269
ab1460	CD57	NA	NA	NA	-0.14	10.09	0.442312	0.816553
ab2813	CDCP1	CDCP1_HUMAN	Q9H5V8	CDCP1	0.1	10.09	0.119438	0.427377
ab1084	TR13C	TR13C_HUMAN	Q96RJ3	TNFRSF13C	-0.05	10.08	0.604891	0.916799
ab1489	CD177	CD177_HUMAN	Q8N6Q3	CD177	-0.07	10.07	0.240534	0.635783
ab1589	IL25	IL25_HUMAN	Q9H293	IL25	0.17	10.07	0.0593739	0.278845
ab1134	KI2L2	KI2L2_HUMAN	P43627	KIR2DL2	0.01	10.06	0.919821	0.984319
ab1171	TNFL8	TNFL8_HUMAN	P32971	TNFSF8	0	10.06	0.960991	0.995309
ab1476	CD80	CD80_HUMAN	P33681	CD80	-0.06	10.06	0.200902	0.574243
ab1920	NRG1	NRG1_HUMAN	Q02297	NRG1	-0.1	10.06	0.0498937	0.240771
ab1882	TIE2	TIE2_HUMAN	Q02763	TEK	-0.06	10.04	0.500897	0.863841
ab1515	NTAL	NTAL_HUMAN	Q9GZY6	LAT2	0.04	10.03	0.422142	0.808893
ab2058	CXCL9	CXCL9_HUMAN	Q07325	CXCL9	-0.13	10.03	0.0761356	0.325588
ab2300	CXL14	CXL14_HUMAN	O95715	CXCL14	0.03	10.03	0.729758	0.950131
ab2812	LEPR	LEPR_HUMAN	P48357	LEPR	-0.05	10.03	0.674878	0.931721
ab1793	BMP2	BMP2_HUMAN	P12643	BMP2	0.04	10.02	0.351884	0.740365
ab1517	P53	P53_HUMAN	P04637	TP53	0.03	10.01	0.624391	0.916799
ab1968	IFNL2	IFNL2_HUMAN	Q8IZJ0	IFNL2	0.06	10.01	0.396702	0.78894
ab1520	PGH1	PGH1_HUMAN	P23219	PTGS1	-0.01	10	0.831073	0.975521
ab2487	TNF18	TNF18_HUMAN	Q9UNG2	TNFSF18	-0.03	10	0.83391	0.975521
ab2315	IL6RB	IL6RB_HUMAN	P40189	IL6ST	0.05	9.99	0.294972	0.690267
ab2734	PD1L2	PD1L2_HUMAN	Q9BQ51	PDCD1LG2	0.05	9.99	0.283263	0.686297
ab1595	TGFB1	TGFB1_HUMAN	P01137	TGFB1	0	9.98	0.996264	0.997246
ab1763	CCL16	CCL16_HUMAN	O15467	CCL16	-0.11	9.98	0.309222	0.704116
ab1551	IL3RB	IL3RB_HUMAN	P32927	CSF2RB	0.21	9.93	0.00190362	0.0312908
ab1889	CNTF	CNTF_HUMAN	P26441	CNTF	0.06	9.93	0.103908	0.387628
ab2175	CSF2	CSF2_HUMAN	P04141	CSF2	-0.03	9.93	0.593336	0.916799
ab2335	IFNL1	IFNL1_HUMAN	Q8IU54	IFNL1	0.14	9.92	0.147745	0.481388
ab2201	GDF2	GDF2_HUMAN	Q9UK05	GDF2	0.02	9.9	0.788419	0.975521
ab1223	TNF10_MOUSE	TNF10_MOUSE	P50592	Tnfsf10	0.01	9.88	0.895139	0.977109
ab1449	CD48	CD48_HUMAN	P09326	CD48	-0.05	9.88	0.227051	0.615614
ab2265	HAVR1	HAVR1_HUMAN	Q96D42	HAVCR1	-0.01	9.87	0.906061	0.977109
ab1571	CD70	CD70_HUMAN	P32970	CD70	0.06	9.86	0.299203	0.690267
ab1591	IGF1	IGF1_HUMAN	P05019	IGF1	-0.07	9.85	0.259834	0.652323
ab1926	CCL18	CCL18_HUMAN	P55774	CCL18	0.02	9.85	0.608764	0.916799
ab2115	CXL11	CXL11_HUMAN	O14625	CXCL11	0.07	9.8	0.112817	0.412095
ab1400	CD17	NA	NA	NA	-0.05	9.79	0.372399	0.765163
ab2687	I36RA	I36RA_HUMAN	Q9UBH0	IL36RN	0.01	9.79	0.852169	0.975521
ab1496	pan HLA-class II	NA	NA	NA	-0.01	9.78	0.849433	0.975521
ab2041	IL3RA	IL3RA_HUMAN	P26951	IL3RA	0.03	9.78	0.633163	0.916799
ab1444	CD45RB	NA	P08575	PTPRC	0.05	9.73	0.450662	0.822843
ab1803	FCG2B	FCG2B_HUMAN	P31994	FCGR2B	-0.03	9.73	0.816682	0.975521
ab2351	TGFB1,2,3	NA	P01137	TGFB1	-0.02	9.71	0.640964	0.921083
ab1574	SEM7A	SEM7A_HUMAN	O75326	SEMA7A	-0.05	9.69	0.603743	0.916799
ab2100	IL1R1	IL1R1_HUMAN	P14778	IL1R1	-0.04	9.69	0.644408	0.921083
ab2508	CXCL6	CXCL6_HUMAN	P80162	CXCL6	0.01	9.64	0.938908	0.991698
ab2818	CADH5	CADH5_HUMAN	P33151	CDH5	0.01	9.62	0.826452	0.975521
ab2276	CXL13	CXL13_HUMAN	O43927	CXCL13	0.03	9.61	0.571442	0.902638
ab1036	LY75	LY75_HUMAN	O60449	LY75	-0.01	9.57	0.92392	0.985764
ab1936	ADAM8	ADAM8_HUMAN	P78325	ADAM8	0	9.57	0.906049	0.977109
ab1909	XCL1	XCL1_HUMAN	P47992	XCL1	-0.02	9.54	0.704936	0.939561
ab1808	TNF12	TNF12_HUMAN	O43508	TNFSF12	-0.06	9.48	0.177632	0.543225
ab1353	CD1A	CD1A_HUMAN	P06126	CD1A	-0.04	9.45	0.631161	0.916799
ab2128	CXCL7	CXCL7_HUMAN	P02775	PPBP	-0.03	9.35	0.636182	0.916799
ab2252	IL9	IL9_HUMAN	P15248	IL9	0.02	9.25	0.760479	0.968552
